# Supplementary material for: Maternal iron status in early pregnancy and DNA methylation in offspring: an epigenome-wide meta-analysis
Source: Clin Epigenetics. 2022 May 3;14:59. doi: 10.1186/s13148-022-01276-w (PMC9066980; doi:10.1186/s13148-022-01276-w)
Supplement: Supplementary file 2 — Additional file 2. Supplemental tables. [file 13148_2022_1276_MOESM2_ESM.xlsx]

## Sheet: Table S1
Table S1. Results of the meta-analysis of epigenome-wide association study results of maternal early-pregnancy serum ferritin concentrations and DNA methylation in cord blood with p values <1.0 x 10-4 – model 3*
Marker name	Effect estimate	St. error	P value	P value FDR	Direction	HetISq	HetPVal
cg02806645	-0.000248	3.95e-05	3.44e-10	0.000165	--	0	0.7596		*The models were adjusted for gestational age at serum ferritin measurement, maternal age at intake, educational level, pre-pregnancy body mass index, smoking, child sex, cell-type proportions and batch.
cg04468817	-0.000125	2.35e-05	1.06e-07	0.0254	--	28.3	0.2375
cg06322988	-0.000107	2.09e-05	3.04e-07	0.0486	--	0	0.908
cg03772909	-0.000116787	2.39e-05	1.05e-06	0.100723	--	27.3	0.2408
cg15212421	-3.76e-05	7.76e-06	1.26e-06	0.100723	--	12.7	0.2845
cg24602417	-0.000182873	3.84e-05	1.93e-06	0.132242	--	40.4	0.1951
cg24872425	-0.000114328	2.43e-05	2.49e-06	0.144423	--	0	0.749
cg04566147	-0.00015658	3.34e-05	2.71e-06	0.144423	--	56.1	0.1312
cg02767242	-6.02e-05	1.31e-05	4.12e-06	0.192253	--	0	0.8789
cg12243267	-0.00016458	3.59e-05	4.43e-06	0.192253	--	8.1	0.2968
cg19958736	5.47e-05	1.21e-05	5.68e-06	0.197929	++	0	0.541
cg08495239	-0.000134121	2.97e-05	6.12e-06	0.197929	--	0	0.5991
cg23321702	-4.05e-05	8.96e-06	6.19e-06	0.197929	--	0	0.7277
cg24594459	-8.62e-05	1.93e-05	8.2e-06	0.233561	--	44	0.1815
cg05423392	-0.000129478	2.92e-05	9.08e-06	0.233561	--	0	0.8243
cg06507634	-0.000163583	3.71e-05	1.03e-05	0.233561	--	56	0.1318
cg15643000	5.36e-05	1.22e-05	1.04e-05	0.233561	++	0	0.672
cg21192468	0.000171249	3.89e-05	1.09e-05	0.233561	+-	11.1	0.2889
cg24730224	-3.46e-05	7.87e-06	1.11e-05	0.233561	--	28	0.2385
cg00571870	5.61e-05	1.28e-05	1.12e-05	0.233561	++	0	0.5704
cg12520276	6.48e-05	1.49e-05	1.3e-05	0.259802	++	31	0.2286
cg02863169	-0.000118211	2.73e-05	1.54e-05	0.295455	--	0	0.5882
cg25692524	-0.000125114	2.91e-05	1.74e-05	0.311762	--	0	0.4089
cg03469122	6.77e-05	1.58e-05	1.77e-05	0.311762	+-	22.7	0.2553
cg16658020	-0.000109247	2.55e-05	1.82e-05	0.311762	--	0	0.9878
cg09455342	-0.00010815	2.53e-05	1.89e-05	0.312589	--	72.4	0.05703
cg04714248	-3.72e-05	8.71e-06	1.96e-05	0.313361	--	0	0.819
cg22728385	-0.000116169	2.73e-05	2.08e-05	0.313607	--	68.8	0.07355
cg14848767	-6.37e-05	1.5e-05	2.16e-05	0.313607	--	0	0.9464
cg10888900	-4.25e-05	9.99e-06	2.16e-05	0.313607	--	0	0.8937
cg07452777	-3.4e-05	8.05e-06	2.42e-05	0.313607	--	28	0.2388
cg05949020	-3.94e-05	9.34e-06	2.46e-05	0.313607	--	0	0.6587
cg20142390	4.76e-05	1.14e-05	2.72e-05	0.314814	++	0	0.446
cg25952247	0.000139024	3.32e-05	2.76e-05	0.314814	++	6	0.3024
cg25111130	5.01e-05	1.2e-05	2.87e-05	0.314814	++	0	0.4403
cg04467034	-2.95e-05	7.07e-06	2.94e-05	0.314814	--	0	0.8701
cg00463732	-8.34e-05	2.01e-05	3.27e-05	0.314814	--	0	0.6081
cg09837943	-8.07e-05	1.94e-05	3.28e-05	0.314814	--	0	0.7933
cg10963543	-0.000106527	2.57e-05	3.34e-05	0.314814	--	34.7	0.2161
cg17583256	-5.91e-05	1.43e-05	3.36e-05	0.314814	--	0	0.739
cg02773588	-0.000130799	3.16e-05	3.47e-05	0.314814	--	81.2	0.02105
cg14500486	-0.000200181	4.84e-05	3.54e-05	0.314814	--	0	0.4126
cg05640294	5.55e-05	1.34e-05	3.55e-05	0.314814	+-	21	0.2604
cg20886049	-7.46e-05	1.8e-05	3.56e-05	0.314814	--	0	0.4713
cg08224069	-3.26e-05	7.9e-06	3.61e-05	0.314814	--	0	0.5078
cg11873161	-3.63e-05	8.81e-06	3.82e-05	0.321439	--	0	0.8143
cg00495362	-4.81e-05	1.17e-05	3.96e-05	0.327474	--	28.8	0.2361
cg04708264	-7.48e-05	1.84e-05	4.56e-05	0.364522	--	76.3	0.04001
cg10520887	-2.65e-05	6.52e-06	4.72e-05	0.364522	--	0	0.6636
cg13614036	8.84e-05	2.18e-05	4.84e-05	0.364522	++	0	0.3685
cg18777554	-2.95e-05	7.26e-06	4.88e-05	0.364522	-+	79.7	0.02647
cg25058261	-6.8e-05	1.67e-05	4.94e-05	0.364522	--	0	0.7967
cg26034799	-6.69e-05	1.65e-05	5.17e-05	0.370917	--	18.3	0.2687
cg27282206	-3.88e-05	9.61e-06	5.38e-05	0.370917	--	71.7	0.06018
cg03122532	-7.29e-05	1.81e-05	5.42e-05	0.370917	--	0	0.4921
cg03275698	-6.64e-05	1.65e-05	5.53e-05	0.370917	--	0	0.8307
cg10466124	-4.55e-05	1.13e-05	5.7e-05	0.370917	--	0	0.7751
cg16058797	-0.00021261	5.29e-05	5.8e-05	0.370917	--	17.5	0.271
cg16730824	4.47e-05	1.11e-05	5.91e-05	0.372979	++	0	0.7124
cg08887921	-0.000117235	2.93e-05	6.23e-05	0.374679	--	7.9	0.2974
cg15576859	1.87e-05	4.66e-06	6.29e-05	0.374679	++	0	0.8135
cg06077733	-6.36e-06	1.59e-06	6.4e-05	0.374679	--	0	0.5986
cg00691240	-0.000108882	2.73e-05	6.51e-05	0.374679	--	0	0.7016
cg24624629	-0.00018452	4.62e-05	6.59e-05	0.374679	--	0	0.4377
cg11743829	-0.000109799	2.75e-05	6.61e-05	0.374679	--	65.8	0.08722
cg03086893	-3.33e-05	8.36e-06	6.64e-05	0.374679	--	0	0.9062
cg14200572	-0.000128146	3.22e-05	6.79e-05	0.378688	--	46.4	0.1719
cg02143541	3.8e-05	9.55e-06	7e-05	0.383707	++	41.8	0.1901
cg12855547	-8.88e-05	2.24e-05	7.15e-05	0.383707	--	0	0.9761
cg21155834	7.04e-05	1.77e-05	7.17e-05	0.383707	++	0	0.4363
cg00238213	-6.84e-05	1.72e-05	7.3e-05	0.383707	--	37.4	0.2061
cg10622019	-1.91e-05	4.83e-06	7.39e-05	0.383707	--	0	0.6025
cg07922411	-9.88e-05	2.49e-05	7.42e-05	0.383707	--	0	0.3561
cg24207493	-3.92e-05	9.88e-06	7.44e-05	0.383707	--	0	0.7423
cg21803754	-9.07e-06	2.29e-06	7.64e-05	0.385727	--	53.6	0.1423
cg19001023	-5.33e-05	1.35e-05	7.81e-05	0.390202	--	8.1	0.2969
cg04947136	-0.000125776	3.2e-05	8.41e-05	0.403177	--	0	0.9961
cg01926813	-0.000153153	3.9e-05	8.61e-05	0.404868	--	0	0.379
cg07497511	3.74e-05	9.53e-06	8.91e-05	0.412019	++	0	0.4784
cg04630748	-4.41e-05	1.13e-05	9.05e-05	0.412019	--	0	0.3472
cg15469966	3.21e-05	8.2e-06	9.16e-05	0.412019	++	0	0.5941
cg24362016	-0.00012653	3.24e-05	9.28e-05	0.412019	--	0	0.9755
cg15073666	-0.000164004	4.2e-05	9.46e-05	0.412019	--	0	0.9973
cg08801887	-7.24e-05	1.85e-05	9.53e-05	0.412019	--	11.1	0.2888
cg09438457	-7.74e-05	1.98e-05	9.54e-05	0.412019	--	0	0.6896
cg15134787	-0.000199715	5.12e-05	9.58e-05	0.412019	--	0	0.7369
cg06869415	-7.58e-06	1.95e-06	9.78e-05	0.412019	--	69.2	0.07179
cg10244461	4.07e-05	1.05e-05	9.84e-05	0.412019	+-	37.3	0.2066

## Sheet: Table S2
Table S2. Results of the meta-analysis of epigenome-wide association study results of maternal early-pregnancy serum ferritin concentrations and DNA methylation in cord blood with p values <1.0 x 10-4 – model 1*
Marker name	Effect estimate	St. error	P value	P value FDR	Direction	HetISq	HetPVal
cg02806645	-0.000264708	3.89e-05	9.95e-12	4.77e-06	--	0	0.9319		*The models were adjusted for gestational age at serum ferritin measurement, child sex, and batch.
cg03772909	-0.000137809	2.35e-05	4.81e-09	0.00115352	--	15.6	0.2763
cg04468817	-0.000125403	2.26e-05	2.74e-08	0.00438066	--	68.4	0.07534
cg18181431	-6.97e-05	1.27e-05	4.14e-08	0.00491145	--	75.6	0.04302
cg20066792	0.000209957	3.85e-05	5.12e-08	0.00491145	++	0	0.7713
cg27282206	-4.98e-05	9.33e-06	9.63e-08	0.00575561	--	85.1	0.009691
cg05643373	-0.00018759	3.52e-05	1.02e-07	0.00575561	--	0	0.5216
cg04566147	-0.000170141	3.2e-05	1.06e-07	0.00575561	--	53.1	0.1443
cg21906911	-5.08e-05	9.56e-06	1.08e-07	0.00575561	--	75.4	0.04387
cg27629589	-0.000113779	2.16e-05	1.46e-07	0.00658407	--	47.1	0.169
cg20597215	-5.92e-05	1.14e-05	2.23e-07	0.0089132	--	0	0.6204
cg09522854	9.51e-05	1.86e-05	3.19e-07	0.0117695	++	53.7	0.1415
cg10622019	-2.82e-05	5.54e-06	3.74e-07	0.0117798	--	0	0.3366
cg10130374	-9.69e-05	1.91e-05	3.98e-07	0.0117798	--	0	0.5714
cg14364797	0.000263996	5.22e-05	4.33e-07	0.0117798	++	0	0.8982
cg24207493	-5.55e-05	1.1e-05	4.63e-07	0.0117798	--	59.2	0.1175
cg06322988	-0.000106686	2.12e-05	4.65e-07	0.0117798	--	0	0.9135
cg24602417	-0.000185415	3.68e-05	4.78e-07	0.0117798	--	67.6	0.07898
cg00377681	-0.000100849	2.01e-05	5.28e-07	0.0117798	--	0	0.3338
cg06679990	-0.000102406	2.05e-05	5.71e-07	0.0117798	--	44	0.1815
cg24594459	-9.62e-05	1.93e-05	5.96e-07	0.0117798	--	59.7	0.1154
cg12212103	-0.000108256	2.17e-05	6.08e-07	0.0117798	--	74	0.05
cg11220619	-3.83e-05	7.69e-06	6.14e-07	0.0117798	--	0	0.7963
cg09430445	-9.97e-05	2e-05	6.45e-07	0.0118986	--	75.6	0.04293
cg05689415	-1.51e-05	3.05e-06	6.9e-07	0.0122573	--	0	0.7455
cg05712125	-5.63e-05	1.14e-05	8.02e-07	0.0124957	--	0	0.5982
cg01875467	-0.000130927	2.66e-05	8.92e-07	0.0124957	--	51.9	0.1495
cg16142824	-4.74e-05	9.64e-06	9.11e-07	0.0124957	--	70.6	0.06509
cg23860451	6.77e-05	1.38e-05	9.24e-07	0.0124957	+-	86.5	0.006564
cg00243040	-5.88e-05	1.2e-05	9.29e-07	0.0124957	--	86.9	0.005659
cg03748310	-4.43e-05	9.03e-06	9.44e-07	0.0124957	--	0	0.5409
cg21449520	-5.31e-05	1.09e-05	9.88e-07	0.0124957	--	0	0.5242
cg19818398	5.21e-05	1.06e-05	9.9e-07	0.0124957	++	39.3	0.1993
cg09982918	-8.45e-05	1.73e-05	1.04e-06	0.0127902	--	53.1	0.1443
cg27051318	0.000119137	2.45e-05	1.17e-06	0.0135745	++	26.3	0.244
cg08883853	-0.000180861	3.73e-05	1.24e-06	0.0135745	--	0	0.497
cg25943845	-0.000128947	2.66e-05	1.28e-06	0.0135745	--	0	0.8835
cg06840491	-0.000155185	3.21e-05	1.29e-06	0.0135745	--	0	0.7485
cg04343459	5.96e-05	1.23e-05	1.33e-06	0.0135745	+-	58.5	0.1205
cg13150765	-6.2e-05	1.28e-05	1.33e-06	0.0135745	--	24.7	0.2492
cg13962347	0.000168564	3.49e-05	1.37e-06	0.0135745	++	0	0.5385
cg08279879	-6.04e-05	1.25e-05	1.42e-06	0.0135745	--	0	0.319
cg05955624	-4.35e-05	9.03e-06	1.43e-06	0.0135745	--	0	0.5621
cg03954858	-9.94e-05	2.07e-05	1.49e-06	0.0135745	--	0	0.5297
cg15497006	0.000108999	2.26e-05	1.49e-06	0.0135745	++	0	0.3545
cg10784668	-0.000110569	2.3e-05	1.5e-06	0.0135745	--	0	0.9557
cg25869889	0.00011103	2.31e-05	1.55e-06	0.0137673	++	0	0.6906
cg16047371	-4.44e-05	9.26e-06	1.62e-06	0.0138751	--	0	0.6283
cg07057235	0.000136919	2.86e-05	1.67e-06	0.0139013	++	0	0.44
cg10716862	-7.26e-05	1.52e-05	1.69e-06	0.0139013	--	71.9	0.05936
cg23820560	-5.63e-05	1.18e-05	1.71e-06	0.0139013	--	0	0.6036
cg05470468	-1.63e-05	3.41e-06	1.84e-06	0.0140201	--	0	0.615
cg25020073	-6.63e-05	1.39e-05	1.85e-06	0.0140201	--	85	0.009702
cg26505371	-1.71e-05	3.59e-06	1.87e-06	0.0140201	--	0	0.7275
cg00164282	0.00016674	3.5e-05	1.87e-06	0.0140201	++	0	0.9353
cg11212312	-5.2e-05	1.09e-05	1.88e-06	0.0140201	--	0	0.6259
cg16272030	-8.46e-05	1.78e-05	1.9e-06	0.0140201	--	12.4	0.2852
cg04804543	-9.52e-05	2e-05	1.93e-06	0.0140257	--	0	0.3339
cg07884764	0.000180121	3.79e-05	2.01e-06	0.0141892	++	52.9	0.1451
cg23606162	-6.67e-05	1.4e-05	2.06e-06	0.0141892	--	63.6	0.09754
cg20781238	-3.85e-05	8.1e-06	2.07e-06	0.0141892	--	0	0.6735
cg25317315	-7.68e-05	1.62e-05	2.1e-06	0.0141892	--	71.9	0.0593
cg08338281	0.000180146	3.8e-05	2.11e-06	0.0141892	++	0	0.6352
cg18390528	-2.82e-05	5.96e-06	2.13e-06	0.0141892	--	0	0.3508
cg12243267	-0.000166101	3.51e-05	2.18e-06	0.0143233	--	0	0.3593
cg05404865	-5.85e-05	1.24e-05	2.29e-06	0.0144513	--	0	0.5321
cg21857843	-4.32e-05	9.15e-06	2.31e-06	0.0144513	--	72	0.05888
cg03405473	-5.92e-05	1.25e-05	2.41e-06	0.0148195	--	72	0.05886
cg24872425	-0.000108801	2.31e-05	2.45e-06	0.0148747	--	0	0.6179
cg04496906	-7.87e-05	1.67e-05	2.53e-06	0.0151684	--	73.6	0.05149
cg16676292	-5.3e-05	1.13e-05	2.65e-06	0.0154549	--	0	0.5457
cg26423041	-0.000160692	3.43e-05	2.76e-06	0.0154549	--	61.5	0.1069
cg22396632	-3.07e-05	6.56e-06	2.81e-06	0.0154549	--	0	0.4514
cg16650073	-0.000117309	2.51e-05	2.85e-06	0.0154549	--	28	0.2386
cg26056166	-4.93e-05	1.05e-05	2.87e-06	0.0154549	--	64.9	0.09133
cg03258665	-0.000135224	2.89e-05	2.88e-06	0.0154549	--	0	0.5794
cg04263511	-8.38e-05	1.79e-05	2.89e-06	0.0154549	--	58.7	0.1198
cg03325598	-0.00016666	3.56e-05	2.9e-06	0.0154549	--	8.2	0.2966
cg04978470	-7.9e-05	1.69e-05	2.95e-06	0.0155486	--	60	0.1138
cg22442430	0.000120034	2.57e-05	3.02e-06	0.0155626	++	0	0.3626
cg20791593	-4.89e-05	1.05e-05	3.05e-06	0.0155626	--	19.4	0.2654
cg02064499	-5.32e-05	1.14e-05	3.13e-06	0.0156252	--	0	0.5042
cg26552361	-7.66e-05	1.64e-05	3.15e-06	0.0156252	--	51.6	0.1504
cg00879497	-6.28e-05	1.35e-05	3.16e-06	0.0156252	--	32.5	0.2234
cg05921889	-6.08e-05	1.31e-05	3.29e-06	0.016102	--	63	0.1
cg04179740	0.000169346	3.64e-05	3.35e-06	0.01623	++	0	0.3382
cg26955383	0.00010521	2.27e-05	3.4e-06	0.0163076	++	15	0.278
cg06145736	-4.87e-05	1.05e-05	3.51e-06	0.0166159	--	0	0.4059
cg27272853	-2.73e-05	5.88e-06	3.63e-06	0.0166159	--	0	0.5021
cg16654419	-0.000119716	2.59e-05	3.69e-06	0.0166159	--	51	0.1533
cg02556381	-6.04e-05	1.31e-05	3.7e-06	0.0166159	--	43.3	0.1841
cg16392111	-3.89e-05	8.41e-06	3.76e-06	0.0166159	--	2.9	0.3101
cg14694744	-7.68e-05	1.66e-05	3.78e-06	0.0166159	--	0	0.3819
cg07798731	-5.56e-05	1.2e-05	3.81e-06	0.0166159	--	37.7	0.2053
cg08648499	-9.8e-05	2.12e-05	3.83e-06	0.0166159	--	33.2	0.2212
cg02602264	-0.000164003	3.55e-05	3.84e-06	0.0166159	--	0	0.4279
cg25670974	8.13e-05	1.76e-05	3.85e-06	0.0166159	+-	61.4	0.1075
cg03678710	-8.91e-05	1.93e-05	3.88e-06	0.0166159	--	0	0.4667
cg03122532	-9.14e-05	1.98e-05	3.88e-06	0.0166159	--	20.2	0.263
cg06768361	-0.000196838	4.27e-05	4.06e-06	0.0166897	--	59.8	0.1149
cg08574423	0.000174762	3.8e-05	4.13e-06	0.0166897	++	0	0.9047
cg07424889	-5.01e-05	1.09e-05	4.15e-06	0.0166897	--	0	0.4755
cg22707746	-5.19e-05	1.13e-05	4.16e-06	0.0166897	--	0	0.4165
cg15752436	0.000175312	3.81e-05	4.19e-06	0.0166897	++	0	0.4099
cg01518246	-4.34e-05	9.44e-06	4.2e-06	0.0166897	--	0	0.7607
cg16875637	-5.73e-05	1.25e-05	4.2e-06	0.0166897	--	0	0.8724
cg05404847	-6.1e-05	1.33e-05	4.22e-06	0.0166897	--	0	0.5115
cg24213433	-5.39e-05	1.17e-05	4.27e-06	0.0166897	--	76.5	0.0393
cg12635120	-6.4e-05	1.39e-05	4.42e-06	0.0170966	--	0	0.6257
cg24730224	-4.59e-05	1e-05	4.48e-06	0.0171298	--	77.2	0.03613
cg06720722	0.00010126	2.21e-05	4.5e-06	0.0171298	++	0	0.6104
cg20081724	-6.88e-05	1.5e-05	4.54e-06	0.017146	--	0	0.4187
cg26483075	-6.11e-05	1.33e-05	4.6e-06	0.0171776	--	0	0.5104
cg21218561	-8.02e-05	1.75e-05	4.62e-06	0.0171776	--	55.6	0.1334
cg22936990	-6.05e-05	1.32e-05	4.73e-06	0.0172019	--	0	0.3584
cg18446069	-5.55e-05	1.21e-05	4.75e-06	0.0172019	--	0	0.4673
cg02660165	-9.73e-05	2.13e-05	4.77e-06	0.0172019	--	74.1	0.04925
cg23321702	-4.3e-05	9.42e-06	5.01e-06	0.0176689	--	0	0.3457
cg21155834	9.75e-05	2.14e-05	5.15e-06	0.0178994	++	0	0.5167
cg23619605	-8.73e-05	1.92e-05	5.23e-06	0.0179608	--	84.7	0.0106
cg11329449	-5.47e-05	1.2e-05	5.27e-06	0.0179608	--	0	0.3761
cg04401067	-4.62e-05	1.01e-05	5.28e-06	0.0179608	--	39.8	0.1973
cg16109381	-8.15e-05	1.79e-05	5.32e-06	0.0179694	--	27.7	0.2396
cg08295410	-0.000102554	2.26e-05	5.53e-06	0.0181875	--	74.9	0.04581
cg23369632	-6.28e-05	1.38e-05	5.55e-06	0.0181875	--	79.3	0.02786
cg03680996	-6.82e-05	1.5e-05	5.62e-06	0.0181875	--	72.5	0.05662
cg08104023	-0.00013403	2.95e-05	5.64e-06	0.0181875	--	0	0.882
cg08887921	-0.00012689	2.8e-05	5.79e-06	0.0185139	--	0	0.7111
cg27254338	-7.17e-05	1.58e-05	5.87e-06	0.0186454	--	45.3	0.1764
cg08495239	-0.000130457	2.88e-05	6.04e-06	0.0190591	--	0	0.6262
cg17279942	-2.42e-05	5.35e-06	6.18e-06	0.0192469	--	0	0.7428
cg01054140	-0.000101373	2.24e-05	6.19e-06	0.0192469	--	76.9	0.03749
cg16146076	-4.89e-05	1.08e-05	6.22e-06	0.0192469	--	0	0.6853
cg06787669	3.56e-05	7.89e-06	6.4e-06	0.0194252	++	0	0.9052
cg08818377	-5.24e-05	1.16e-05	6.45e-06	0.0194252	--	71.2	0.06241
cg13751889	-5.74e-05	1.27e-05	6.48e-06	0.0194252	--	47.7	0.1666
cg27049094	0.000193553	4.29e-05	6.53e-06	0.0194535	++	0	0.3758
cg07093324	0.000223091	4.95e-05	6.69e-06	0.0196856	++	0	0.631
cg26835506	-7.16e-05	1.59e-05	6.69e-06	0.0196856	--	62.4	0.1028
cg13880654	0.000137553	3.06e-05	6.85e-06	0.0199048	++	0	0.3469
cg06951352	-8.67e-05	1.93e-05	7e-06	0.0199048	--	56.3	0.1305
cg08363684	-5.63e-05	1.25e-05	7.13e-06	0.0199048	--	0	0.6373
cg15212421	-3.37e-05	7.52e-06	7.21e-06	0.0199048	--	48.6	0.163
cg06716246	-3.22e-05	7.18e-06	7.22e-06	0.0199048	--	0	0.9678
cg09432758	-0.000104203	2.32e-05	7.25e-06	0.0199048	--	51.7	0.1501
cg08628233	0.000108504	2.42e-05	7.27e-06	0.0199048	++	0	0.7172
cg02811222	-8.52e-05	1.9e-05	7.3e-06	0.0199048	--	0	0.3939
cg00677730	-6.77e-05	1.51e-05	7.32e-06	0.0199048	--	63.4	0.09851
cg02097433	-5.78e-05	1.29e-05	7.34e-06	0.0199048	--	52.2	0.148
cg16560824	-3.17e-05	7.06e-06	7.34e-06	0.0199048	--	0	0.7715
cg25146100	-6.68e-05	1.49e-05	7.38e-06	0.0199048	--	73.2	0.05357
cg02558026	0.000155643	3.47e-05	7.39e-06	0.0199048	++	66.1	0.086
cg14180029	-8.08e-05	1.8e-05	7.39e-06	0.0199048	--	71.3	0.06196
cg13689390	-3.41e-05	7.62e-06	7.52e-06	0.0199048	--	82.3	0.01758
cg25438683	-1.63e-05	3.63e-06	7.6e-06	0.0199048	--	0	0.7764
cg13107839	-7.17e-05	1.6e-05	7.66e-06	0.0199048	--	64.6	0.09293
cg02881127	-4.07e-05	9.1e-06	7.72e-06	0.0199048	--	54.4	0.1385
cg08667569	-5.42e-05	1.21e-05	7.83e-06	0.0199048	--	75.6	0.04309
cg07369606	-0.000213071	4.77e-05	7.84e-06	0.0199048	--	0	0.4237
cg13942283	0.000180415	4.04e-05	7.86e-06	0.0199048	++	0	0.6027
cg10272954	-9.78e-05	2.19e-05	7.92e-06	0.0199048	--	43	0.1853
cg14466863	-7.32e-05	1.64e-05	7.93e-06	0.0199048	--	0	0.6606
cg05321109	-4.22e-05	9.44e-06	8.04e-06	0.0199048	--	0	0.3356
cg07690349	-4.2e-05	9.42e-06	8.07e-06	0.0199048	--	9.8	0.2924
cg03839288	-9.51e-05	2.13e-05	8.26e-06	0.0199048	--	49.9	0.1578
cg09294246	-7.46e-05	1.67e-05	8.28e-06	0.0199048	--	0	0.5181
cg22029856	-0.000115287	2.59e-05	8.29e-06	0.0199048	--	33.9	0.2185
cg23657388	-3.3e-05	7.41e-06	8.3e-06	0.0199048	--	0	0.9765
cg05698020	-6.26e-05	1.41e-05	8.51e-06	0.0201068	--	0	0.321
cg05956058	-6.83e-05	1.54e-05	8.56e-06	0.0201258	--	0	0.4703
cg03086893	-4.08e-05	9.17e-06	8.71e-06	0.0203786	--	0	0.4389
cg05954918	-9.8e-05	2.2e-05	8.76e-06	0.0203961	--	73.3	0.05277
cg10773224	-5.79e-05	1.3e-05	8.87e-06	0.0204811	--	0	0.7919
cg00159764	-5.52e-05	1.24e-05	8.91e-06	0.0204811	--	87.1	0.00542
cg07839906	-5.08e-05	1.14e-05	8.96e-06	0.0204811	--	0	0.426
cg18477587	-6.88e-05	1.55e-05	8.99e-06	0.0204811	--	84.7	0.01066
cg06637812	0.000152007	3.42e-05	9.01e-06	0.0204811	++	33.6	0.2197
cg24317122	-4.34e-05	9.78e-06	9.07e-06	0.0205202	--	62.5	0.1024
cg22379472	-0.000133167	3e-05	9.31e-06	0.0207475	--	0	0.4003
cg01067603	-4.43e-05	1e-05	9.42e-06	0.0207475	--	49.5	0.1594
cg12044923	-6.37e-05	1.44e-05	9.43e-06	0.0207475	--	86.9	0.005763
cg07705809	-4.25e-05	9.6e-06	9.59e-06	0.0210032	--	0	0.7257
cg05248542	5.05e-05	1.14e-05	9.65e-06	0.0210385	++	0	0.7923
cg17583432	8.32e-05	1.88e-05	9.81e-06	0.0212623	++	27.3	0.2408
cg04561727	-0.00012034	2.72e-05	9.91e-06	0.0212623	--	0	0.4653
cg21116457	-0.000101585	2.3e-05	1.02e-05	0.0217434	--	0	0.4667
cg19001290	-6.82e-05	1.55e-05	1.03e-05	0.0217529	--	0	0.872
cg10492657	-9.53e-05	2.16e-05	1.03e-05	0.0217529	--	75	0.04543
cg09473207	0.000101234	2.3e-05	1.04e-05	0.0217529	++	0	0.8101
cg22222644	-8.85e-05	2.01e-05	1.06e-05	0.0217529	--	66.8	0.08263
cg12764314	-6.93e-05	1.57e-05	1.06e-05	0.0217529	--	0	0.3924
cg02709432	5.71e-05	1.3e-05	1.07e-05	0.0217529	++	89.4	0.002096
cg02010852	-9.61e-05	2.18e-05	1.08e-05	0.0217529	--	55.6	0.1335
cg07585257	7.03e-05	1.6e-05	1.08e-05	0.0217529	++	9.7	0.2927
cg17157436	-6.18e-05	1.4e-05	1.09e-05	0.0217529	--	51	0.1531
cg02609337	0.000120144	2.73e-05	1.09e-05	0.0217529	++	0	0.898
cg15805490	-0.00012048	2.74e-05	1.1e-05	0.0217529	--	0	0.7854
cg05874176	0.000113338	2.58e-05	1.1e-05	0.0217529	++	0	0.7313
cg02825709	-4.37e-05	9.95e-06	1.1e-05	0.0217529	--	59.3	0.1169
cg01962471	-0.000142893	3.25e-05	1.11e-05	0.0217529	--	47	0.1695
cg26316702	-6.44e-05	1.47e-05	1.12e-05	0.0217529	--	0	0.4517
cg05850565	-8.68e-05	1.98e-05	1.12e-05	0.0217529	--	55.6	0.1333
cg02140384	5.81e-05	1.32e-05	1.12e-05	0.0217529	++	0	0.6973
cg05864261	-0.000100173	2.28e-05	1.12e-05	0.0217529	--	0	0.327
cg24384437	-5.21e-05	1.19e-05	1.13e-05	0.0217529	--	0	0.527
cg16746901	-6.14e-05	1.4e-05	1.13e-05	0.0217529	--	0	0.3388
cg14716323	-3.95e-05	9e-06	1.14e-05	0.0217529	--	0	0.7088
cg23634348	-0.000122219	2.78e-05	1.14e-05	0.0217529	--	0	0.9274
cg08625564	-9.01e-05	2.05e-05	1.15e-05	0.0217529	--	16.3	0.2743
cg26105076	-0.000120803	2.75e-05	1.16e-05	0.0217529	--	0	0.9567
cg04987734	0.000200121	4.56e-05	1.16e-05	0.0217529	++	0	0.8235
cg06285340	-6.19e-05	1.41e-05	1.17e-05	0.0217529	--	0	0.7547
cg15226659	-0.00014052	3.21e-05	1.19e-05	0.0217529	--	2.1	0.3121
cg22514722	0.000143885	3.29e-05	1.19e-05	0.0217529	++	0	0.437
cg08560387	0.000121182	2.77e-05	1.19e-05	0.0217529	++	0	0.9338
cg21918755	-4.07e-05	9.29e-06	1.19e-05	0.0217529	--	13.7	0.2818
cg22728385	-0.000125289	2.86e-05	1.2e-05	0.0217529	--	65.1	0.09045
cg13552026	-9.15e-05	2.09e-05	1.2e-05	0.0217529	--	48.6	0.163
cg10720000	-0.000180563	4.12e-05	1.2e-05	0.0217529	--	0	0.4622
cg11873161	-4.34e-05	9.92e-06	1.21e-05	0.0217529	--	14.1	0.2806
cg10045909	0.00013172	3.01e-05	1.22e-05	0.0217529	++	0	0.8275
cg26665904	-6.21e-05	1.42e-05	1.22e-05	0.0217529	--	0	0.73
cg05614346	0.0002085	4.77e-05	1.22e-05	0.0217529	++	0	0.7801
cg13808936	-0.000208223	4.76e-05	1.22e-05	0.0217529	--	29.7	0.2328
cg27256309	-9.87e-05	2.26e-05	1.22e-05	0.0217529	--	0	0.5104
cg06651452	-7.79e-05	1.78e-05	1.23e-05	0.02185	--	0	0.9313
cg03722643	-2.78e-05	6.36e-06	1.24e-05	0.0219113	--	0	0.6548
cg25021135	-4.08e-05	9.33e-06	1.25e-05	0.0219113	--	0	0.579
cg08243827	-7.68e-05	1.76e-05	1.27e-05	0.0219113	--	50.7	0.1543
cg06586496	-6.45e-05	1.48e-05	1.27e-05	0.0219113	--	18.9	0.2667
cg13420366	-7.98e-05	1.83e-05	1.27e-05	0.0219113	--	0	0.3912
cg08545136	9.66e-05	2.21e-05	1.27e-05	0.0219113	++	0	0.809
cg25344322	-8.54e-05	1.96e-05	1.29e-05	0.0221766	--	43.8	0.1821
cg01041717	-4.17e-05	9.56e-06	1.3e-05	0.0222687	--	0	0.329
cg11740068	-0.000143004	3.28e-05	1.31e-05	0.0222809	--	0	0.4354
cg07450633	-0.000113865	2.61e-05	1.31e-05	0.0222809	--	33.9	0.2187
cg25314706	-3.34e-05	7.67e-06	1.32e-05	0.0222928	--	0	0.6549
cg07933378	-0.000197848	4.54e-05	1.32e-05	0.0222928	--	79.7	0.0263
cg03778108	-7.69e-05	1.77e-05	1.33e-05	0.0223047	--	0	0.5543
cg21987785	-7.83e-05	1.8e-05	1.33e-05	0.0223047	--	0	0.5946
cg12194939	-5.04e-05	1.16e-05	1.34e-05	0.0223941	--	53.4	0.1428
cg12268453	-4.82e-05	1.11e-05	1.36e-05	0.022571	--	61.4	0.1076
cg14200572	-0.000135533	3.12e-05	1.36e-05	0.022571	--	81	0.02177
cg13567725	-6.53e-05	1.5e-05	1.38e-05	0.0227027	--	0	0.4716
cg02059317	9.31e-05	2.14e-05	1.39e-05	0.0227027	++	0	0.9505
cg27606002	-9.7e-05	2.23e-05	1.39e-05	0.0227027	--	59.2	0.1176
cg19402314	-6.25e-05	1.44e-05	1.4e-05	0.0227027	--	82.2	0.01791
cg02265922	-6.4e-05	1.47e-05	1.41e-05	0.0227027	--	67.5	0.07962
cg27232482	-0.000104691	2.41e-05	1.41e-05	0.0227027	--	38.6	0.2019
cg18800739	-7.63e-05	1.76e-05	1.42e-05	0.0227027	--	10.4	0.2908
cg08801887	-8.47e-05	1.95e-05	1.42e-05	0.0227027	--	76.5	0.03928
cg10238917	-8.13e-05	1.87e-05	1.43e-05	0.0227866	--	65.9	0.08684
cg17216807	-4.38e-05	1.01e-05	1.44e-05	0.02287	--	35.8	0.212
cg14913777	5.65e-05	1.3e-05	1.45e-05	0.0229192	++	0	0.6326
cg09886641	-0.000120225	2.77e-05	1.46e-05	0.0229192	--	0	0.7737
cg17703324	-4.43e-05	1.02e-05	1.47e-05	0.0229192	--	10.6	0.2903
cg10963543	-0.000107466	2.48e-05	1.48e-05	0.0229192	-+	62.3	0.1035
cg08479136	-6.73e-05	1.55e-05	1.48e-05	0.0229192	--	57.1	0.127
cg19303219	-4.67e-05	1.08e-05	1.49e-05	0.0229192	--	83.5	0.01384
cg05018034	-4.7e-05	1.08e-05	1.49e-05	0.0229192	--	59.5	0.1161
cg17412651	-3.58e-05	8.28e-06	1.5e-05	0.0229192	--	0	0.9686
cg10628909	-5.69e-05	1.32e-05	1.5e-05	0.0229192	--	74.9	0.04584
cg11769939	-5.59e-05	1.29e-05	1.51e-05	0.0229192	--	62.5	0.1024
cg04086468	-8.25e-05	1.91e-05	1.52e-05	0.0229982	--	65.6	0.08832
cg00620024	9.59e-05	2.22e-05	1.55e-05	0.0231599	++	5.9	0.3025
cg04685186	-8.02e-05	1.86e-05	1.55e-05	0.0231599	--	0	0.3386
cg07125967	-5.68e-05	1.31e-05	1.55e-05	0.0231599	--	0	0.7267
cg05113958	-7.28e-05	1.69e-05	1.59e-05	0.0234806	--	9.5	0.2932
cg17955093	-3.89e-05	9.01e-06	1.59e-05	0.0234806	--	0	0.429
cg16651900	-4.37e-05	1.01e-05	1.6e-05	0.0234806	--	70.6	0.06528
cg09397087	-0.000137342	3.18e-05	1.6e-05	0.0234806	--	40.5	0.1948
cg01095004	-4.84e-05	1.12e-05	1.61e-05	0.0234806	--	0	0.5475
cg04997017	-5.08e-05	1.18e-05	1.61e-05	0.0234806	--	74	0.04993
cg15851799	-3.85e-05	8.93e-06	1.61e-05	0.0234806	--	0.7	0.3155
cg05369268	-1.88e-05	4.36e-06	1.62e-05	0.0234806	--	0	1
cg27324541	-4.14e-05	9.61e-06	1.62e-05	0.0234806	--	29.8	0.2325
cg01674147	-9.13e-05	2.12e-05	1.63e-05	0.0234806	--	0	0.3184
cg02423574	-0.00010187	2.36e-05	1.64e-05	0.0234806	--	0	0.7195
cg18450293	-3.95e-05	9.17e-06	1.64e-05	0.0234806	--	0	0.7648
cg21167135	-8.16e-05	1.89e-05	1.64e-05	0.0234806	--	0	0.5578
cg24723690	-9e-05	2.09e-05	1.65e-05	0.0234894	--	0	0.4953
cg05593715	-5.14e-05	1.19e-05	1.66e-05	0.0234894	--	0	0.388
cg03079698	-2.99e-05	6.95e-06	1.67e-05	0.0234894	--	0	0.7675
cg14480831	-8.4e-05	1.95e-05	1.67e-05	0.0234894	--	62.3	0.1033
cg07922411	-0.000103131	2.4e-05	1.67e-05	0.0234894	--	58.4	0.1208
cg02316283	-5.17e-05	1.2e-05	1.71e-05	0.0239817	--	84	0.01237
cg08454922	-6.8e-05	1.58e-05	1.72e-05	0.0240474	--	0	0.5598
cg24624629	-0.000197531	4.6e-05	1.73e-05	0.0240474	--	0	0.4501
cg02573966	4.91e-05	1.14e-05	1.74e-05	0.0240474	+-	64.8	0.09194
cg20660269	0.000170733	3.97e-05	1.74e-05	0.0240474	++	59.7	0.1153
cg05655247	-5.99e-05	1.39e-05	1.75e-05	0.0240474	--	0	0.9861
cg02943188	-7.06e-05	1.64e-05	1.77e-05	0.0240474	--	74.9	0.04596
cg27082921	-3.3e-05	7.68e-06	1.77e-05	0.0240474	--	67.8	0.0778
cg07234639	-4.33e-05	1.01e-05	1.77e-05	0.0240474	--	0	0.9555
cg01604883	-7.64e-05	1.78e-05	1.77e-05	0.0240474	--	61.9	0.1053
cg19643097	-3.68e-05	8.57e-06	1.79e-05	0.0240474	--	62.3	0.1032
cg07719695	-0.000124324	2.9e-05	1.79e-05	0.0240474	--	0	0.9367
cg25433648	-5.23e-05	1.22e-05	1.8e-05	0.0240474	--	0	0.396
cg01720475	-2.34e-05	5.45e-06	1.81e-05	0.0240474	--	0	0.9446
cg03246914	-0.000110929	2.59e-05	1.81e-05	0.0240474	--	61	0.1094
cg05569447	4.13e-05	9.63e-06	1.81e-05	0.0240474	++	0	0.4633
cg26113962	-4.68e-05	1.09e-05	1.82e-05	0.0240474	--	18.8	0.2672
cg11788598	-7.19e-05	1.68e-05	1.83e-05	0.0240474	--	0	0.5728
cg16948465	-4.96e-05	1.16e-05	1.83e-05	0.0240474	--	0	0.4372
cg20965660	-5.79e-05	1.35e-05	1.83e-05	0.0240474	--	0	1
cg13878677	-8.53e-05	1.99e-05	1.84e-05	0.0241127	--	0	0.9755
cg19831962	-5.42e-05	1.27e-05	1.86e-05	0.0241725	--	37.9	0.2045
cg24641737	0.000175333	4.1e-05	1.86e-05	0.0241725	++	0	0.9728
cg18374755	-5.05e-05	1.18e-05	1.86e-05	0.0241725	--	76.5	0.03926
cg03770410	-6.83e-05	1.6e-05	1.87e-05	0.0241725	--	8.5	0.2957
cg05678658	-8.73e-05	2.04e-05	1.87e-05	0.0241725	--	0	0.3582
cg11484721	-4.08e-05	9.53e-06	1.88e-05	0.0241725	--	49.6	0.1591
cg23201938	-6.02e-05	1.41e-05	1.89e-05	0.0241725	--	57.9	0.1231
cg19640500	-3.43e-05	8.01e-06	1.89e-05	0.0241725	--	70.5	0.06561
cg04414675	-7.31e-05	1.71e-05	1.9e-05	0.0241725	--	0	0.8367
cg18559799	-6.25e-05	1.46e-05	1.9e-05	0.0241725	--	0	0.5033
cg04595807	-0.000124649	2.92e-05	1.93e-05	0.0243604	--	50.8	0.1541
cg11072570	-7.46e-05	1.75e-05	1.93e-05	0.0243604	--	66.4	0.08461
cg11551448	-0.000108015	2.53e-05	1.93e-05	0.0243604	--	82.9	0.01562
cg17752089	-4.47e-05	1.05e-05	1.94e-05	0.02442	--	0	0.569
cg12513901	-4.95e-05	1.16e-05	1.95e-05	0.02442	--	53	0.1448
cg04859117	-7.75e-05	1.82e-05	1.97e-05	0.0244787	--	59.9	0.1141
cg13788625	-5.22e-05	1.22e-05	1.97e-05	0.0244787	--	80	0.02537
cg06646494	-0.000137147	3.21e-05	1.97e-05	0.0244787	--	0	0.4741
cg01395499	-4.13e-05	9.67e-06	1.99e-05	0.0246634	--	0	0.7867
cg10583311	-8.64e-05	2.03e-05	2e-05	0.0246735	--	66.5	0.08414
cg09027725	-5.26e-05	1.24e-05	2.02e-05	0.0246735	--	0	0.6023
cg25108566	3.26e-05	7.64e-06	2.03e-05	0.0246735	+-	75.5	0.04349
cg05423392	-0.000125398	2.94e-05	2.06e-05	0.0246735	--	0	0.6822
cg06079495	-8.9e-05	2.09e-05	2.08e-05	0.0246735	--	0	0.618
cg02616315	-5.35e-05	1.26e-05	2.08e-05	0.0246735	--	0	0.9975
cg23978062	-5.29e-05	1.24e-05	2.09e-05	0.0246735	--	20.2	0.2629
cg14647640	-7.61e-05	1.79e-05	2.1e-05	0.0246735	--	0	0.5583
cg00287096	-0.000213421	5.02e-05	2.11e-05	0.0246735	--	0	0.3551
cg00912772	-5.5e-05	1.29e-05	2.11e-05	0.0246735	--	65.1	0.09057
cg12127149	0.00013031	3.06e-05	2.11e-05	0.0246735	++	0	0.3972
cg24780167	-4.74e-05	1.11e-05	2.12e-05	0.0246735	--	0	0.355
cg00160002	-2.74e-05	6.44e-06	2.12e-05	0.0246735	--	0	0.6064
cg20380468	0.00019473	4.58e-05	2.14e-05	0.0246735	++	0	0.4478
cg02698332	-7.69e-05	1.81e-05	2.14e-05	0.0246735	--	57.9	0.1234
cg07599366	0.00010194	2.4e-05	2.14e-05	0.0246735	++	0	0.9472
cg02721065	-4.22e-05	9.92e-06	2.14e-05	0.0246735	--	0	0.7535
cg08830492	-8.24e-05	1.94e-05	2.14e-05	0.0246735	--	57	0.1273
cg13541588	-0.000137191	3.23e-05	2.14e-05	0.0246735	--	0	0.8868
cg23179657	-5.62e-05	1.32e-05	2.15e-05	0.0247293	--	0	0.862
cg03170878	-6.11e-05	1.44e-05	2.16e-05	0.0247773	--	0	0.573
cg15247509	-0.000108033	2.54e-05	2.17e-05	0.0247773	--	58.3	0.1214
cg26915799	0.000138011	3.25e-05	2.18e-05	0.0247773	++	0	0.7406
cg19071879	-6.73e-05	1.58e-05	2.18e-05	0.0247773	--	85.4	0.00883
cg01768814	2.5e-05	5.89e-06	2.19e-05	0.0248321	++	0	0.8021
cg12294361	-6.42e-05	1.51e-05	2.2e-05	0.0248658	--	47.7	0.1669
cg03345668	9.32e-05	2.2e-05	2.21e-05	0.0248658	++	0	0.5006
cg14656153	-5.88e-05	1.39e-05	2.21e-05	0.0248658	--	39.2	0.1998
cg11679124	-6.4e-05	1.51e-05	2.22e-05	0.0248658	--	44.4	0.1799
cg08600218	-5.83e-05	1.38e-05	2.23e-05	0.0248658	--	13.7	0.2819
cg13651690	-4.45e-05	1.05e-05	2.23e-05	0.0248658	--	41	0.1928
cg19758360	-5.1e-05	1.2e-05	2.24e-05	0.0248658	--	0	0.7149
cg22390337	-4.59e-05	1.08e-05	2.24e-05	0.0248658	--	51.1	0.1525
cg15073666	-0.000186114	4.39e-05	2.25e-05	0.0248658	--	0	0.7219
cg23763137	0.000113748	2.68e-05	2.25e-05	0.0248658	++	0	0.3324
cg14702787	-6.86e-05	1.62e-05	2.27e-05	0.0250149	--	0	0.9095
cg26665516	-4.47e-05	1.05e-05	2.28e-05	0.0250149	--	75.1	0.0451
cg12491115	0.000134207	3.17e-05	2.29e-05	0.0250149	++	0	0.4118
cg00479463	-0.000135547	3.2e-05	2.3e-05	0.0250149	--	0	0.3582
cg03984120	5.51e-05	1.3e-05	2.3e-05	0.0250149	++	15.2	0.2775
cg16677162	-7.24e-05	1.71e-05	2.31e-05	0.025062	--	0	0.8028
cg27512316	-7.2e-05	1.7e-05	2.32e-05	0.025062	--	74	0.04987
cg08734477	-4.96e-05	1.17e-05	2.32e-05	0.025062	--	0	0.3613
cg09890332	-3.96e-05	9.37e-06	2.34e-05	0.0251993	--	0	0.575
cg20483763	-1.82e-05	4.31e-06	2.35e-05	0.0251993	--	0	0.872
cg14141880	-5.7e-05	1.35e-05	2.35e-05	0.0251993	--	43.7	0.1827
cg02773588	-0.000125266	2.96e-05	2.37e-05	0.0251993	--	69.9	0.06839
cg05926784	-0.000110433	2.61e-05	2.37e-05	0.0251993	--	51.2	0.1523
cg01238234	-5.33e-05	1.26e-05	2.38e-05	0.0251993	--	0	0.794
cg16336586	-6.65e-05	1.57e-05	2.38e-05	0.0251993	--	8.5	0.2959
cg10763483	-9.22e-05	2.18e-05	2.38e-05	0.0251993	--	45.7	0.1749
cg15112747	-7.94e-05	1.88e-05	2.41e-05	0.0254607	--	67	0.08161
cg01674405	-6.27e-05	1.49e-05	2.42e-05	0.0254715	--	0	0.9568
cg09805692	-6.25e-05	1.48e-05	2.43e-05	0.0254715	--	60.5	0.1117
cg11809342	-6.35e-05	1.5e-05	2.44e-05	0.0254715	--	0	0.5447
cg20569369	-5.64e-05	1.34e-05	2.44e-05	0.0254715	--	0	0.3512
cg10375110	-5.82e-05	1.38e-05	2.46e-05	0.0254715	--	43.6	0.1829
cg18858144	-5.79e-05	1.37e-05	2.46e-05	0.0254715	--	0	0.3913
cg04968473	-6.36e-05	1.51e-05	2.47e-05	0.0254715	--	0	0.8108
cg22624278	-0.000123274	2.92e-05	2.48e-05	0.0254715	--	0	0.5332
cg01326120	-6.7e-05	1.59e-05	2.5e-05	0.0254715	--	0	0.6442
cg04865008	-5.17e-05	1.23e-05	2.5e-05	0.0254715	--	0	0.4101
cg17142931	-7.54e-05	1.79e-05	2.51e-05	0.0254715	--	0	0.4315
cg07380021	0.000152545	3.62e-05	2.53e-05	0.0254715	++	0	0.5096
cg03606898	-0.000171178	4.06e-05	2.53e-05	0.0254715	--	0	0.3656
cg24977891	-5.58e-05	1.33e-05	2.54e-05	0.0254715	--	0	0.4327
cg04308040	-7.92e-05	1.88e-05	2.56e-05	0.0254715	--	12.3	0.2855
cg17806814	-5.04e-05	1.2e-05	2.56e-05	0.0254715	--	35.5	0.213
cg01836683	-5.48e-05	1.3e-05	2.57e-05	0.0254715	--	55.3	0.1347
cg11805188	-0.000103679	2.46e-05	2.57e-05	0.0254715	--	70.5	0.0654
cg09740598	-4.78e-05	1.14e-05	2.57e-05	0.0254715	--	0	0.5488
cg02603756	-5.86e-05	1.39e-05	2.57e-05	0.0254715	--	0	0.567
cg27178772	5.25e-05	1.25e-05	2.57e-05	0.0254715	++	0	0.4305
cg22384356	-0.000143133	3.4e-05	2.57e-05	0.0254715	--	0	0.8294
cg06902609	-3.01e-05	7.16e-06	2.6e-05	0.0254715	--	0	0.615
cg10809783	-3.72e-05	8.84e-06	2.61e-05	0.0254715	--	66.1	0.08588
cg13955487	-4.48e-05	1.07e-05	2.61e-05	0.0254715	--	66.3	0.08488
cg02331673	-5.92e-05	1.41e-05	2.62e-05	0.0254715	--	0	0.3497
cg22653345	-2.24e-05	5.33e-06	2.62e-05	0.0254715	--	0	0.588
cg18951352	0.000132507	3.15e-05	2.62e-05	0.0254715	++	61.7	0.1059
cg26301143	-4.85e-05	1.15e-05	2.62e-05	0.0254715	--	61.2	0.1086
cg16658020	-0.000111398	2.65e-05	2.63e-05	0.0254715	--	0	0.8561
cg03682690	-8.85e-05	2.11e-05	2.64e-05	0.0254715	--	70.7	0.06476
cg10926554	0.000103852	2.47e-05	2.64e-05	0.0254715	++	0	0.8592
cg08472797	-6.13e-05	1.46e-05	2.64e-05	0.0254715	--	0	0.481
cg10928426	-7.77e-05	1.85e-05	2.65e-05	0.0254715	--	70.3	0.06635
cg08445323	-4.1e-05	9.76e-06	2.65e-05	0.0254715	--	0	0.4408
cg18657700	-8.93e-05	2.12e-05	2.65e-05	0.0254715	--	0	0.7115
cg02492708	-5.95e-05	1.41e-05	2.65e-05	0.0254715	--	0	0.4212
cg18923479	-4.69e-05	1.12e-05	2.65e-05	0.0254715	--	46.2	0.1727
cg01005493	-4.28e-05	1.02e-05	2.66e-05	0.0255165	--	91.1	0.0007764
cg14601053	-9.61e-05	2.29e-05	2.69e-05	0.0256947	--	63.6	0.09725
cg11922164	-4.97e-05	1.18e-05	2.69e-05	0.0256947	--	0	0.3793
cg15082802	5.71e-05	1.36e-05	2.7e-05	0.0256947	++	0	0.7034
cg25663892	-0.000104033	2.48e-05	2.73e-05	0.0259287	--	52	0.149
cg24947456	0.000135046	3.22e-05	2.75e-05	0.0260157	++	0	0.9488
cg06135765	-7.4e-05	1.77e-05	2.75e-05	0.0260157	--	0	0.6166
cg00645755	0.000102853	2.45e-05	2.76e-05	0.0260507	++	12.1	0.2862
cg14582501	-5.51e-05	1.31e-05	2.77e-05	0.0260507	--	0	0.854
cg25058261	-6.77e-05	1.62e-05	2.82e-05	0.026469	--	0	0.474
cg20245751	-3.43e-05	8.18e-06	2.84e-05	0.0265528	--	0	0.6215
cg08414809	-2.63e-05	6.28e-06	2.86e-05	0.026636	--	0	0.3701
cg04466898	0.000142521	3.41e-05	2.86e-05	0.026636	++	28.2	0.2378
cg16058797	-0.000207228	4.95e-05	2.87e-05	0.0266773	--	41.8	0.19
cg11193635	-5.64e-05	1.35e-05	2.89e-05	0.0268113	--	0	0.5078
cg00589550	-5.8e-05	1.39e-05	2.91e-05	0.0268928	--	60.8	0.1104
cg01487661	-0.000150386	3.6e-05	2.93e-05	0.0270255	--	0	0.3395
cg24838825	0.000127365	3.05e-05	2.95e-05	0.0270306	++	0	0.4636
cg02349468	-0.000343638	8.23e-05	2.95e-05	0.0270306	--	44	0.1815
cg08494871	-5.94e-05	1.42e-05	2.96e-05	0.0270306	--	0	0.5132
cg01468562	-4.87e-05	1.17e-05	2.97e-05	0.0270306	--	56	0.1318
cg06015525	0.000109395	2.62e-05	2.97e-05	0.0270306	++	0	0.7421
cg25934824	-4.44e-05	1.06e-05	2.99e-05	0.0270747	--	62	0.1049
cg22927302	-7.54e-05	1.81e-05	2.99e-05	0.0270747	--	46.7	0.1707
cg07237397	-8.35e-05	2e-05	3e-05	0.0270747	--	36.7	0.2088
cg17818792	-0.000101071	2.42e-05	3.01e-05	0.0270747	--	0	0.3748
cg16398957	-6.08e-05	1.46e-05	3.02e-05	0.0270747	--	6.9	0.3001
cg15472639	-0.000220476	5.28e-05	3.02e-05	0.0270747	--	37.9	0.2046
cg22986281	-6.57e-05	1.57e-05	3.03e-05	0.0271136	--	0	0.8855
cg11592640	-5.02e-05	1.2e-05	3.06e-05	0.0273311	--	0	0.997
cg19913626	-4.87e-05	1.17e-05	3.08e-05	0.027395	--	0	0.58
cg21472737	-4.3e-05	1.03e-05	3.09e-05	0.027395	--	30.7	0.2296
cg20586163	-5.05e-05	1.21e-05	3.09e-05	0.027395	--	0	0.746
cg07690127	0.00011423	2.74e-05	3.09e-05	0.027395	++	0	0.8639
cg25930644	-7.13e-05	1.71e-05	3.14e-05	0.0277357	--	59.7	0.115
cg19216731	-7.85e-05	1.89e-05	3.14e-05	0.0277357	--	12.4	0.2854
cg18669381	-7.35e-05	1.77e-05	3.17e-05	0.0279493	--	0	0.9318
cg01738164	3.39e-05	8.15e-06	3.19e-05	0.0280226	++	0	0.6709
cg01893695	-5.85e-05	1.41e-05	3.19e-05	0.0280226	--	88.3	0.003408
cg20817175	-5.3e-05	1.27e-05	3.21e-05	0.0281467	--	20.2	0.2628
cg03568675	-6.9e-05	1.66e-05	3.22e-05	0.0281829	--	6.2	0.3018
cg01763690	-4.7e-05	1.13e-05	3.23e-05	0.0282189	--	60.2	0.113
cg16468174	-4.65e-05	1.12e-05	3.24e-05	0.0282548	--	0	0.3474
cg15777769	-6.26e-05	1.51e-05	3.27e-05	0.0284647	--	51.1	0.1528
cg06159980	-5.74e-05	1.38e-05	3.28e-05	0.0285	--	91.9	0.0004481
cg11084729	-3.56e-05	8.57e-06	3.29e-05	0.0285352	--	0	0.6661
cg02752529	-4.62e-05	1.11e-05	3.33e-05	0.028761	--	0	0.9643
cg27540367	0.000165737	3.99e-05	3.33e-05	0.028761	++	0	0.3643
cg04215238	-3.53e-05	8.52e-06	3.34e-05	0.028761	--	46.4	0.172
cg26405097	0.000146614	3.54e-05	3.37e-05	0.028761	++	0	0.6633
cg25340711	-8.81e-05	2.12e-05	3.37e-05	0.028761	--	18.9	0.2667
cg01560773	-6.51e-05	1.57e-05	3.37e-05	0.028761	--	0	0.3971
cg12846139	6.22e-05	1.5e-05	3.37e-05	0.028761	++	0	0.4799
cg23276504	-3.81e-05	9.19e-06	3.39e-05	0.0288119	--	72.8	0.05497
cg26930078	7.09e-05	1.71e-05	3.4e-05	0.0288119	+-	71.4	0.06158
cg02385474	-5.85e-05	1.41e-05	3.4e-05	0.0288119	--	0	0.5582
cg08040824	-5.33e-05	1.29e-05	3.44e-05	0.0289434	--	62.2	0.1037
cg04943927	-4.87e-05	1.18e-05	3.45e-05	0.0289434	--	75.3	0.04427
cg24107443	-3.92e-05	9.47e-06	3.46e-05	0.0289434	--	59	0.1183
cg13098855	-8.78e-05	2.12e-05	3.46e-05	0.0289434	--	77.6	0.03477
cg20490088	-5.79e-05	1.4e-05	3.46e-05	0.0289434	--	0	0.3346
cg03411082	7.92e-05	1.91e-05	3.47e-05	0.0289434	++	0	0.6095
cg24585210	-6.22e-05	1.5e-05	3.47e-05	0.0289434	--	0	0.6028
cg09596055	-4.68e-05	1.13e-05	3.47e-05	0.0289434	--	0	0.5818
cg13214886	4.34e-05	1.05e-05	3.48e-05	0.0289434	++	23.1	0.2542
cg17589890	-4.37e-05	1.06e-05	3.49e-05	0.0289434	--	17.6	0.2708
cg15722438	0.000124348	3e-05	3.49e-05	0.0289434	++	0	0.4251
cg04072419	-4.94e-05	1.19e-05	3.5e-05	0.0289434	--	0	0.8941
cg21224025	-5.53e-05	1.34e-05	3.51e-05	0.0289762	--	0	0.9545
cg06124721	-7.69e-05	1.86e-05	3.52e-05	0.0290088	--	0	0.3185
cg04200485	-4.03e-05	9.74e-06	3.53e-05	0.0290413	--	63.5	0.09796
cg22799691	-8.32e-05	2.01e-05	3.56e-05	0.0290494	--	0	0.8676
cg05468843	0.000199167	4.82e-05	3.57e-05	0.0290494	++	0	0.535
cg01051524	4.78e-05	1.16e-05	3.58e-05	0.0290494	++	5.2	0.3044
cg09190824	-2.35e-05	5.69e-06	3.59e-05	0.0290494	--	0	0.8538
cg01066157	-6.95e-05	1.68e-05	3.6e-05	0.0290494	--	0	0.33
cg06815910	-6.46e-05	1.56e-05	3.6e-05	0.0290494	--	82.5	0.01677
cg08349804	-8.19e-05	1.98e-05	3.6e-05	0.0290494	--	81.4	0.02057
cg10577216	0.00012796	3.1e-05	3.6e-05	0.0290494	++	0	0.5624
cg11224946	-5.68e-05	1.37e-05	3.61e-05	0.0290494	--	87.3	0.005085
cg10851010	-8.16e-05	1.98e-05	3.62e-05	0.0290494	--	0	0.9857
cg24996282	9.89e-05	2.39e-05	3.63e-05	0.0290494	++	0	0.9903
cg06651605	-2.43e-05	5.89e-06	3.64e-05	0.0290494	--	0	0.3462
cg23460145	-0.000135832	3.29e-05	3.64e-05	0.0290494	--	40.4	0.195
cg07493097	-4.95e-05	1.2e-05	3.64e-05	0.0290494	--	0	0.3292
cg01701504	-8.55e-05	2.07e-05	3.64e-05	0.0290494	--	0	0.3837
cg10074498	-4.94e-05	1.2e-05	3.65e-05	0.0290808	--	0	0.3596
cg09199250	-7.9e-05	1.91e-05	3.67e-05	0.0291433	--	89.4	0.002124
cg17598574	0.000104005	2.52e-05	3.69e-05	0.029168	++	0	0.8114
cg18540249	-5.1e-05	1.24e-05	3.71e-05	0.029168	--	0	0.5869
cg11211197	-6.44e-05	1.56e-05	3.71e-05	0.029168	--	46.8	0.1705
cg04346637	-7.55e-05	1.83e-05	3.72e-05	0.029168	--	34.8	0.2156
cg20449614	3.8e-05	9.21e-06	3.72e-05	0.029168	++	0	0.3225
cg22920258	-5.34e-05	1.29e-05	3.72e-05	0.029168	--	0	0.4314
cg13448775	-6.5e-05	1.58e-05	3.73e-05	0.029168	--	0	0.4322
cg02573551	-5.66e-05	1.37e-05	3.74e-05	0.029168	--	59.3	0.1172
cg09332784	-7.37e-05	1.79e-05	3.74e-05	0.029168	--	46.2	0.1726
cg08614201	-5.49e-05	1.33e-05	3.74e-05	0.029168	--	41.4	0.1913
cg03703171	-5.93e-05	1.44e-05	3.75e-05	0.0291985	--	0	0.9786
cg25636820	-0.000111432	2.7e-05	3.76e-05	0.0292289	--	0	0.5613
cg12855547	-8.96e-05	2.18e-05	3.78e-05	0.0293368	--	0	0.5862
cg11837749	-8.33e-05	2.02e-05	3.81e-05	0.029353	--	0	0.4434
cg21304454	-4.64e-05	1.13e-05	3.81e-05	0.029353	--	68.8	0.07349
cg21205978	0.000174979	4.25e-05	3.82e-05	0.029353	++	0	0.6746
cg15135176	-6.34e-05	1.54e-05	3.82e-05	0.029353	--	0	0.3715
cg10593028	-7.13e-05	1.73e-05	3.83e-05	0.029353	--	82.8	0.01591
cg11219883	-6.23e-05	1.51e-05	3.84e-05	0.029353	--	0	0.3564
cg21877005	7.08e-05	1.72e-05	3.84e-05	0.029353	++	0	0.8839
cg14212402	-5.5e-05	1.34e-05	3.86e-05	0.029353	--	0	0.8433
cg03252313	7.09e-05	1.72e-05	3.86e-05	0.029353	++	0	0.7274
cg06372607	-4.36e-05	1.06e-05	3.86e-05	0.029353	--	0	0.6305
cg06637550	-5.68e-05	1.38e-05	3.87e-05	0.029353	--	68.9	0.07275
cg24975986	-0.00014949	3.63e-05	3.88e-05	0.029353	-+	67.5	0.0793
cg17933407	-7.86e-05	1.91e-05	3.9e-05	0.029385	--	0	0.3289
cg01824680	-5.71e-05	1.39e-05	3.9e-05	0.029385	--	12.5	0.285
cg14599857	-1.64e-05	4e-06	3.92e-05	0.029385	--	21.6	0.2587
cg21602520	0.000129078	3.14e-05	3.93e-05	0.029385	++	0	0.6661
cg23268630	-7.47e-05	1.82e-05	3.93e-05	0.029385	--	59.6	0.1157
cg07322117	-7.85e-05	1.91e-05	3.94e-05	0.029385	--	0	0.955
cg05927578	-5.73e-05	1.39e-05	3.94e-05	0.029385	--	0	0.4872
cg13455998	-3.82e-05	9.29e-06	3.95e-05	0.029385	--	0	0.929
cg27471989	-5.89e-05	1.43e-05	3.95e-05	0.029385	--	65.3	0.08949
cg01747591	-6.47e-05	1.58e-05	3.96e-05	0.029385	--	75.6	0.04294
cg15027165	-5.25e-05	1.28e-05	3.97e-05	0.029385	--	75	0.0453
cg26766694	-8.33e-05	2.03e-05	3.99e-05	0.0294254	--	0	0.6831
cg19061112	-4.89e-05	1.19e-05	4e-05	0.0294254	--	73.1	0.05372
cg19039313	0.000111962	2.73e-05	4e-05	0.0294254	++	0	0.9446
cg26876834	-0.000127777	3.11e-05	4.01e-05	0.0294538	--	0	0.4182
cg07599644	-5.58e-05	1.36e-05	4.05e-05	0.0296568	--	61.8	0.1055
cg00920254	-9.58e-05	2.33e-05	4.06e-05	0.0296847	--	54.5	0.1382
cg10312376	-5.02e-05	1.22e-05	4.09e-05	0.0298131	--	0	0.7633
cg00495362	-4.84e-05	1.18e-05	4.09e-05	0.0298131	--	68.9	0.07302
cg06211525	-4.5e-05	1.1e-05	4.1e-05	0.0298407	--	80.6	0.02331
cg09389824	-6.3e-05	1.54e-05	4.14e-05	0.0300861	--	67.2	0.08088
cg01646864	-4.43e-05	1.08e-05	4.17e-05	0.0301992	--	0	0.7523
cg23925173	-6.77e-05	1.65e-05	4.2e-05	0.0301992	--	80.8	0.0225
cg12002820	-5.88e-05	1.43e-05	4.2e-05	0.0301992	--	15.1	0.2777
cg20378837	-2.74e-05	6.68e-06	4.21e-05	0.0301992	--	0	0.3369
cg00210768	-6.13e-05	1.5e-05	4.22e-05	0.0301992	--	43.3	0.184
cg00390253	-6.29e-05	1.54e-05	4.23e-05	0.0301992	--	78.5	0.03116
cg06440665	-1.76e-05	4.31e-06	4.23e-05	0.0301992	--	20.4	0.2624
cg07037963	-6.57e-05	1.61e-05	4.24e-05	0.0301992	--	73.1	0.05384
cg19775916	-2.09e-05	5.1e-06	4.24e-05	0.0301992	--	53.9	0.1407
cg04714248	-3.29e-05	8.04e-06	4.24e-05	0.0301992	--	0	0.9358
cg02831727	-7.71e-05	1.88e-05	4.25e-05	0.0301992	--	72.1	0.05829
cg17482801	-7e-05	1.71e-05	4.27e-05	0.0302964	--	0	0.3783
cg01159980	-9.52e-05	2.33e-05	4.3e-05	0.0303442	--	0	0.6751
cg06761220	-0.000107467	2.63e-05	4.32e-05	0.0303442	--	34.5	0.2165
cg04869532	-5.91e-05	1.45e-05	4.32e-05	0.0303442	--	0	0.4808
cg12533496	-6.73e-05	1.64e-05	4.34e-05	0.0303442	--	0	0.5716
cg13908359	-4.07e-05	9.95e-06	4.34e-05	0.0303442	--	32	0.2254
cg06015142	-4.36e-05	1.07e-05	4.36e-05	0.0304209	--	63.2	0.09926
cg15927455	-5.82e-05	1.42e-05	4.37e-05	0.0304209	--	48.9	0.1619
cg21756663	-3.02e-05	7.39e-06	4.39e-05	0.0304276	--	0	0.5723
cg21953508	1.87e-05	4.57e-06	4.39e-05	0.0304276	+-	94.2	3.22e-05
cg11387301	-6.73e-05	1.65e-05	4.4e-05	0.030453	--	79.5	0.0273
cg17649671	-6.5e-05	1.59e-05	4.41e-05	0.0304782	--	71.5	0.06116
cg19135352	-8.76e-05	2.14e-05	4.42e-05	0.0305033	--	0	0.3338
cg14390656	-0.000113229	2.77e-05	4.43e-05	0.0305284	--	0	0.4451
cg10542975	7.01e-05	1.72e-05	4.45e-05	0.0305346	++	46.9	0.1699
cg01194538	-8.68e-05	2.12e-05	4.45e-05	0.0305346	--	80	0.0255
cg09454187	-4.28e-05	1.05e-05	4.45e-05	0.0305346	--	68.8	0.07356
cg23201841	8.37e-05	2.05e-05	4.46e-05	0.0305595	+-	85	0.009885
cg00854172	-5.72e-05	1.4e-05	4.47e-05	0.0305775	--	0	0.8445
cg07725527	0.000184987	4.53e-05	4.5e-05	0.0305775	++	0	0.6466
cg10521450	-5.83e-05	1.43e-05	4.5e-05	0.0305775	--	0	0.5318
cg05129802	-3.57e-05	8.75e-06	4.51e-05	0.0305775	--	29.7	0.233
cg26848442	0.00010472	2.57e-05	4.51e-05	0.0305775	++	0	0.9849
cg20151107	5.54e-05	1.36e-05	4.52e-05	0.0305775	++	0	0.9904
cg04780984	-7.43e-05	1.82e-05	4.52e-05	0.0305775	--	76.3	0.04001
cg17930857	3.77e-05	9.24e-06	4.54e-05	0.0305892	++	7.9	0.2973
cg13266018	-0.00010795	2.65e-05	4.54e-05	0.0305892	--	58.3	0.1216
cg06904649	-4.5e-05	1.1e-05	4.55e-05	0.0305892	--	0	0.4019
cg16653700	-1.96e-05	4.8e-06	4.56e-05	0.0305892	--	0	0.8923
cg13466588	-3.08e-05	7.55e-06	4.56e-05	0.0305892	--	0	0.7468
cg19090784	-5.12e-05	1.26e-05	4.57e-05	0.0306135	--	77.2	0.03622
cg12916671	-3.9e-05	9.58e-06	4.59e-05	0.0306966	--	78.8	0.0299
cg01312762	-5.94e-05	1.46e-05	4.6e-05	0.0306966	--	54.7	0.1373
cg15003194	-5.71e-05	1.4e-05	4.61e-05	0.0306966	--	0	0.4514
cg07147383	-5.53e-05	1.36e-05	4.63e-05	0.0306966	--	40.9	0.1932
cg13971543	-5.2e-05	1.28e-05	4.63e-05	0.0306966	--	58.1	0.1223
cg10406027	7.58e-05	1.86e-05	4.63e-05	0.0306966	++	0	0.4784
cg27132335	-4.86e-05	1.19e-05	4.63e-05	0.0306966	--	80.4	0.02404
cg17007693	-5.09e-05	1.25e-05	4.64e-05	0.0306966	--	54.9	0.1367
cg06374185	-0.000102991	2.53e-05	4.66e-05	0.0307441	--	68.5	0.07463
cg06507634	-0.000155207	3.81e-05	4.67e-05	0.0307491	--	70.9	0.06399
cg19272150	-5.59e-05	1.37e-05	4.68e-05	0.0307491	--	56.1	0.1313
cg22330021	-5.09e-05	1.25e-05	4.69e-05	0.0307727	--	71	0.06339
cg00152340	-6.03e-05	1.48e-05	4.71e-05	0.0307776	--	0	0.5351
cg07080556	-2.33e-05	5.74e-06	4.75e-05	0.0309026	--	0	0.3181
cg11475454	-0.000104922	2.58e-05	4.77e-05	0.0309026	--	36.6	0.2093
cg10528559	-4.6e-05	1.13e-05	4.77e-05	0.0309026	--	0	0.3985
cg09361614	-0.00017689	4.35e-05	4.78e-05	0.0309026	--	64.1	0.0953
cg08468082	-6.04e-05	1.49e-05	4.79e-05	0.0309026	--	15.8	0.2759
cg07145531	-3.9e-05	9.59e-06	4.79e-05	0.0309026	--	0	0.9404
cg23864752	-5.9e-05	1.45e-05	4.8e-05	0.0309026	--	0	0.4279
cg00955867	-5.03e-05	1.24e-05	4.8e-05	0.0309026	--	77.9	0.03336
cg14165660	-4.84e-05	1.19e-05	4.8e-05	0.0309026	--	0	0.4154
cg20972167	-3.21e-05	7.9e-06	4.8e-05	0.0309026	--	72.2	0.05775
cg08048720	-6.23e-05	1.53e-05	4.81e-05	0.0309255	--	10.6	0.2901
cg06015997	-4.3e-05	1.06e-05	4.82e-05	0.0309297	--	7.9	0.2973
cg10432422	-0.00010712	2.64e-05	4.83e-05	0.0309297	--	0	0.4529
cg08802358	-5.43e-05	1.34e-05	4.83e-05	0.0309297	--	0	0.5674
cg05547260	-6.79e-05	1.67e-05	4.85e-05	0.0309976	--	0	0.6899
cg08795535	-8.25e-05	2.03e-05	4.86e-05	0.0309976	--	0	0.8253
cg25411327	-1.32e-05	3.25e-06	4.86e-05	0.0309976	--	0	0.6337
cg23992209	-3.93e-05	9.67e-06	4.87e-05	0.0310202	--	0	0.5799
cg09197397	-5.69e-05	1.4e-05	4.9e-05	0.0311097	--	56.7	0.1287
cg18857871	-3.72e-05	9.17e-06	4.91e-05	0.0311097	--	0	0.867
cg25267284	-1.4e-05	3.46e-06	4.91e-05	0.0311097	--	0	0.9654
cg26868299	-5.69e-05	1.4e-05	4.92e-05	0.0311319	--	73.6	0.05159
cg03290602	-8.54e-05	2.1e-05	4.94e-05	0.0311573	--	0	0.833
cg26604359	-5.28e-05	1.3e-05	4.95e-05	0.0311573	--	22.5	0.2559
cg12710519	-5.61e-05	1.38e-05	4.95e-05	0.0311573	--	0	0.5414
cg01963754	-4.82e-05	1.19e-05	4.96e-05	0.0311794	--	0	0.928
cg10991450	-3.52e-05	8.69e-06	4.97e-05	0.0311825	--	44.9	0.178
cg01219549	-6.41e-05	1.58e-05	4.98e-05	0.0311825	--	0	0.5627
cg16388071	-2.08e-05	5.12e-06	5e-05	0.0312669	--	0	0.8481
cg08098128	0.000164671	4.06e-05	5.02e-05	0.0312696	++	0	0.8575
cg15576859	1.82e-05	4.48e-06	5.02e-05	0.0312696	++	0	0.975
cg09664170	-4.43e-05	1.09e-05	5.03e-05	0.0312913	--	23.2	0.2539
cg08479294	-7.13e-05	1.76e-05	5.06e-05	0.0312966	--	0	0.3349
cg00795825	-7.33e-05	1.81e-05	5.06e-05	0.0312966	--	57.2	0.1264
cg21513803	-4.94e-05	1.22e-05	5.06e-05	0.0312966	--	77.6	0.03445
cg18334660	0.000105593	2.61e-05	5.07e-05	0.0312966	++	83.9	0.01258
cg27366775	-3.23e-05	7.96e-06	5.07e-05	0.0312966	--	64.7	0.09238
cg17759354	-8.13e-05	2.01e-05	5.09e-05	0.0313654	--	82.7	0.01625
cg05891292	-4.94e-05	1.22e-05	5.1e-05	0.0313654	--	0	0.8496
cg20295214	-4.7e-05	1.16e-05	5.11e-05	0.0313654	--	0	0.805
cg24825693	-7.25e-05	1.79e-05	5.12e-05	0.0313654	--	0	0.348
cg15694422	0.000204699	5.05e-05	5.12e-05	0.0313654	++	0	0.578
cg25561401	-4.79e-05	1.18e-05	5.13e-05	0.0313654	--	34.2	0.2178
cg12077698	-4.48e-05	1.11e-05	5.13e-05	0.0313654	--	21.2	0.2599
cg05392844	-7.28e-05	1.8e-05	5.14e-05	0.0313654	--	0	0.516
cg26159832	-0.000111921	2.76e-05	5.14e-05	0.0313654	--	43.2	0.1847
cg07399224	-5.17e-05	1.28e-05	5.18e-05	0.0315693	--	0	0.3537
cg18226169	-0.000109721	2.71e-05	5.2e-05	0.0316316	--	65.7	0.0879
cg12058507	-3.49e-05	8.62e-06	5.21e-05	0.0316316	--	0	0.828
cg11331717	-0.000160119	3.96e-05	5.21e-05	0.0316316	--	0	0.9361
cg03429643	0.000148856	3.68e-05	5.25e-05	0.0317939	++	0	0.9232
cg16744438	0.000121251	3e-05	5.25e-05	0.0317939	++	64.2	0.09456
cg14691963	-6.03e-05	1.49e-05	5.27e-05	0.0318558	--	59.8	0.1148
cg03347553	-4.2e-05	1.04e-05	5.29e-05	0.0318558	--	80.7	0.02283
cg08204050	-9.5e-05	2.35e-05	5.3e-05	0.0318558	--	67.9	0.07765
cg08427305	-1.97e-05	4.88e-06	5.32e-05	0.0318558	--	0	0.8459
cg00313498	-1.69e-05	4.17e-06	5.32e-05	0.0318558	--	0	0.8207
cg14101959	-3.71e-05	9.18e-06	5.32e-05	0.0318558	--	0	0.4636
cg27613976	-6.8e-05	1.68e-05	5.32e-05	0.0318558	--	0	0.3502
cg01954585	-6.91e-05	1.71e-05	5.33e-05	0.0318759	--	4.8	0.3055
cg00821567	-3.11e-05	7.7e-06	5.36e-05	0.0319756	--	0	0.6969
cg01642152	-6.16e-05	1.53e-05	5.36e-05	0.0319756	--	83.9	0.01276
cg08492875	-4.18e-05	1.04e-05	5.37e-05	0.0319955	--	0	0.3569
cg23097961	-8.08e-05	2e-05	5.39e-05	0.032035	--	0	0.3789
cg16609432	-5.79e-05	1.43e-05	5.39e-05	0.032035	--	0	0.4702
cg00235657	-3.39e-05	8.39e-06	5.4e-05	0.0320547	--	0	0.6662
cg03780486	-6.45e-05	1.6e-05	5.41e-05	0.0320744	--	22.7	0.2554
cg12765549	-5.22e-05	1.29e-05	5.42e-05	0.032094	--	76	0.04119
cg10462961	-8.03e-05	1.99e-05	5.47e-05	0.0323103	--	0	0.4424
cg11075570	-2.97e-05	7.37e-06	5.49e-05	0.0323886	--	0	0.5333
cg02003183	9.68e-05	2.4e-05	5.53e-05	0.0325445	++	0	0.8359
cg10498921	9.79e-05	2.43e-05	5.56e-05	0.0326809	++	0	0.8209
cg15113803	-6.04e-05	1.5e-05	5.58e-05	0.0327584	--	61.9	0.1051
cg08799997	-4.83e-05	1.2e-05	5.6e-05	0.032774	--	60.9	0.1099
cg16627911	-4.98e-05	1.24e-05	5.61e-05	0.032774	--	20.3	0.2628
cg08189198	7.91e-05	1.96e-05	5.61e-05	0.032774	++	0	0.5689
cg23349242	-0.000108533	2.7e-05	5.65e-05	0.0328991	--	4	0.3074
cg01821113	-4.24e-05	1.05e-05	5.65e-05	0.0328991	--	53.6	0.1421
cg06788856	-4.1e-05	1.02e-05	5.67e-05	0.0328991	--	0	0.4157
cg10111335	-4.71e-05	1.17e-05	5.67e-05	0.0328991	--	0	0.3282
cg03626238	-8.39e-05	2.08e-05	5.68e-05	0.0328991	--	0	0.3427
cg22488568	-2.27e-05	5.65e-06	5.68e-05	0.0328991	--	82.4	0.01708
cg06238316	-0.000368764	9.16e-05	5.69e-05	0.0328991	--	0	0.9075
cg24035299	-5.41e-05	1.34e-05	5.71e-05	0.0329138	--	0	0.8839
cg23041250	-5.25e-05	1.31e-05	5.73e-05	0.0329138	--	0	0.6039
cg21566513	-3.35e-05	8.32e-06	5.73e-05	0.0329138	--	65.2	0.09019
cg01148092	-5.69e-05	1.41e-05	5.74e-05	0.0329318	--	1.7	0.313
cg25817351	-5.95e-05	1.48e-05	5.76e-05	0.0329463	--	0	0.3893
cg06752040	9.74e-05	2.42e-05	5.77e-05	0.0329463	++	0	0.6274
cg02006854	2.88e-05	7.16e-06	5.77e-05	0.0329463	+-	57	0.1271
cg18389810	-4.65e-05	1.16e-05	5.81e-05	0.0330566	--	63.1	0.09993
cg20622565	-4.84e-05	1.2e-05	5.82e-05	0.0330704	--	0	0.7591
cg01243465	-5.02e-05	1.25e-05	5.83e-05	0.0330704	--	0	0.6983
cg20808613	0.000115323	2.87e-05	5.84e-05	0.0330704	++	0	0.6179
cg07996452	-5.86e-05	1.46e-05	5.84e-05	0.0330704	--	6.4	0.3013
cg09300089	0.000166356	4.14e-05	5.85e-05	0.033088	++	0	0.5711
cg24420574	-0.000146466	3.65e-05	5.88e-05	0.0332185	--	67.1	0.08138
cg08236709	-7.58e-05	1.89e-05	5.89e-05	0.0332358	--	65.4	0.08927
cg02347904	-0.000105724	2.63e-05	5.91e-05	0.0332704	--	51.6	0.1508
cg11736167	-5.88e-05	1.46e-05	5.91e-05	0.0332704	--	0	0.3523
cg24171689	-8.23e-05	2.05e-05	5.92e-05	0.0332876	--	85.2	0.009278
cg25439798	-2.27e-05	5.65e-06	5.94e-05	0.033361	--	0	0.4433
cg07684068	6.09e-05	1.52e-05	5.99e-05	0.033486	++	0	0.9105
cg02998129	-0.000103557	2.58e-05	6e-05	0.033486	--	40.8	0.1937
cg12020794	-6.36e-05	1.59e-05	6.01e-05	0.033486	--	0	0.6215
cg12123019	0.000108061	2.69e-05	6.03e-05	0.033486	++	34.2	0.2177
cg04947136	-0.000124034	3.09e-05	6.04e-05	0.033486	--	0	0.7506
cg07097538	-4.53e-05	1.13e-05	6.04e-05	0.033486	--	0	0.7269
cg13724812	0.000122106	3.04e-05	6.05e-05	0.033486	++	0	0.6112
cg04273148	-5.42e-05	1.35e-05	6.05e-05	0.033486	--	35.5	0.2129
cg25823128	-9.28e-05	2.31e-05	6.06e-05	0.033486	--	0	0.8884
cg21454600	-4.47e-05	1.11e-05	6.1e-05	0.0336238	--	0	0.7911
cg10142874	4.94e-05	1.23e-05	6.11e-05	0.0336238	++	0	0.3572
cg26220185	-0.00014032	3.5e-05	6.11e-05	0.0336238	--	0	0.4794
cg09244174	-9.01e-05	2.25e-05	6.12e-05	0.0336238	--	53.7	0.1418
cg01112899	-3.79e-05	9.46e-06	6.13e-05	0.0336345	--	62.8	0.1009
cg12554678	-4.05e-05	1.01e-05	6.14e-05	0.0336345	--	0	0.3203
cg03733026	3.24e-05	8.09e-06	6.15e-05	0.0336345	++	0	0.3759
cg24070198	9.67e-05	2.41e-05	6.15e-05	0.0336345	++	0	0.7239
cg27226153	-6.16e-05	1.54e-05	6.17e-05	0.0336671	--	77.8	0.0338
cg00958225	-4.93e-05	1.23e-05	6.17e-05	0.0336671	--	0	0.4355
cg21824343	-0.000145541	3.64e-05	6.24e-05	0.0339877	--	0	0.3489
cg10853949	-0.00022223	5.55e-05	6.25e-05	0.0339877	--	0	0.3658
cg20877443	5.1e-05	1.27e-05	6.3e-05	0.0341434	++	0	0.9409
cg19595295	-4.51e-05	1.13e-05	6.3e-05	0.0341434	--	12.7	0.2844
cg27052709	-0.000107373	2.68e-05	6.3e-05	0.0341434	--	0	0.5224
cg25737218	-8.37e-05	2.09e-05	6.31e-05	0.0341443	--	71.1	0.06279
cg19967421	-5.77e-05	1.44e-05	6.32e-05	0.0341443	--	13.2	0.2833
cg06345909	-0.000106908	2.67e-05	6.34e-05	0.0341443	--	50.1	0.157
cg11135612	-3.36e-05	8.41e-06	6.34e-05	0.0341443	--	90.9	0.0008989
cg25143609	-3.9e-05	9.76e-06	6.35e-05	0.0341443	--	0	0.8884
cg16855352	-0.00012288	3.07e-05	6.35e-05	0.0341443	--	0	0.9556
cg27607126	-4.9e-05	1.22e-05	6.35e-05	0.0341443	--	40.9	0.1935
cg11640008	-2.07e-05	5.18e-06	6.36e-05	0.0341598	--	0	0.3466
cg04670168	-5.49e-05	1.37e-05	6.38e-05	0.0341606	--	59.3	0.117
cg01937601	-4.95e-05	1.24e-05	6.39e-05	0.0341606	--	76.9	0.03763
cg00691240	-0.000109925	2.75e-05	6.39e-05	0.0341606	--	0	0.8036
cg25255602	-3.51e-05	8.77e-06	6.4e-05	0.0341606	--	0	0.8951
cg09676606	3.33e-05	8.34e-06	6.42e-05	0.0341759	++	2.1	0.3121
cg26016574	-6.08e-05	1.52e-05	6.43e-05	0.0341912	--	0	0.6645
cg07540917	-1.93e-05	4.83e-06	6.45e-05	0.0342069	--	0	0.5668
cg05587400	0.000151226	3.78e-05	6.46e-05	0.0342069	++	36.6	0.209
cg13292301	-3.59e-05	8.98e-06	6.47e-05	0.0342069	--	0	0.3716
cg24631845	7.55e-05	1.89e-05	6.47e-05	0.0342069	++	0	0.5188
cg24667758	-5.42e-05	1.36e-05	6.48e-05	0.0342069	--	0	0.6125
cg12490815	-6.12e-05	1.53e-05	6.49e-05	0.0342069	--	56	0.1316
cg04382374	-4.51e-05	1.13e-05	6.49e-05	0.0342069	--	71.6	0.06047
cg19958736	4.7e-05	1.18e-05	6.51e-05	0.0342746	++	61.6	0.1067
cg07958575	-8.83e-05	2.21e-05	6.53e-05	0.0343195	--	78.7	0.03014
cg17258335	-0.00013033	3.26e-05	6.54e-05	0.0343195	--	50.5	0.1554
cg23334264	-6.09e-05	1.53e-05	6.54e-05	0.0343195	--	84.2	0.01187
cg11067453	-7.44e-05	1.86e-05	6.56e-05	0.0343869	--	61.8	0.1057
cg17415650	-6.14e-05	1.54e-05	6.58e-05	0.0344165	--	65.1	0.09051
cg23781334	-8.34e-05	2.09e-05	6.58e-05	0.0344165	--	0	0.9163
cg12750031	-5.09e-05	1.27e-05	6.6e-05	0.0344753	--	85.5	0.008639
cg03753785	-5.67e-05	1.42e-05	6.62e-05	0.0344753	--	0	0.5024
cg19586199	-0.000196293	4.92e-05	6.62e-05	0.0344753	--	69.9	0.06845
cg03147185	-8.44e-05	2.12e-05	6.62e-05	0.0344753	--	54.8	0.1368
cg08619515	-0.000109425	2.74e-05	6.63e-05	0.0344899	--	30.3	0.2309
cg25423009	-3.72e-05	9.32e-06	6.65e-05	0.0345191	--	0	0.4921
cg16755067	-5.15e-05	1.29e-05	6.65e-05	0.0345191	--	10.4	0.2907
cg03595161	-6.83e-05	1.71e-05	6.66e-05	0.0345336	--	76	0.04128
cg14702231	0.000120269	3.02e-05	6.7e-05	0.0346661	++	0	0.9976
cg21578541	0.000106114	2.66e-05	6.71e-05	0.0346804	++	0	0.6851
cg03977836	-6.21e-05	1.56e-05	6.72e-05	0.0346947	--	0	0.3615
cg06807905	-7.84e-05	1.97e-05	6.83e-05	0.0351562	--	35.8	0.2119
cg00183067	-7.37e-05	1.85e-05	6.85e-05	0.0351562	--	0	0.7366
cg21714305	-3.63e-05	9.11e-06	6.86e-05	0.0351562	--	0	0.6535
cg26635044	-5.93e-05	1.49e-05	6.87e-05	0.0351562	--	70.8	0.06407
cg09938408	-5.01e-05	1.26e-05	6.87e-05	0.0351562	--	49.8	0.1581
cg12869351	-3.92e-05	9.85e-06	6.88e-05	0.0351562	--	0	0.5998
cg18313661	-0.000169963	4.27e-05	6.89e-05	0.0351562	--	0	0.6026
cg01577760	-0.000116736	2.93e-05	6.89e-05	0.0351562	--	27	0.2418
cg22945556	-6.32e-05	1.59e-05	6.89e-05	0.0351562	--	58.9	0.1186
cg11105029	-5.8e-05	1.46e-05	6.94e-05	0.0352239	--	0	0.3777
cg21141047	-3.07e-05	7.71e-06	6.94e-05	0.0352239	--	0	0.3648
cg24134897	-7.84e-05	1.97e-05	6.94e-05	0.0352239	--	0	0.7342
cg13893427	-8.08e-05	2.03e-05	6.94e-05	0.0352239	--	46.2	0.1726
cg19767857	-3.73e-05	9.37e-06	6.96e-05	0.0352881	--	64.4	0.09366
cg08908960	-6.4e-05	1.61e-05	6.97e-05	0.0353015	--	74.7	0.04698
cg14301348	-0.000104473	2.63e-05	7.01e-05	0.0353415	--	81.5	0.01997
cg16982077	-4.81e-05	1.21e-05	7.02e-05	0.0353415	--	0	0.7379
cg01955533	0.000134075	3.37e-05	7.02e-05	0.0353415	++	0	0.6873
cg24757533	-3.46e-05	8.69e-06	7.02e-05	0.0353415	--	0	0.3326
cg04822495	0.000163329	4.11e-05	7.03e-05	0.0353415	++	0	0.58
cg26019584	-9.27e-05	2.33e-05	7.04e-05	0.0353415	--	61.8	0.1056
cg01986665	-7.37e-05	1.85e-05	7.05e-05	0.0353415	--	0	0.9573
cg15474711	-5.97e-05	1.5e-05	7.06e-05	0.0353415	--	0	0.5556
cg18863105	-3.8e-05	9.57e-06	7.09e-05	0.0353415	--	41.1	0.1925
cg17260660	-7.47e-05	1.88e-05	7.1e-05	0.0353415	--	37.5	0.2058
cg16701914	-9.85e-05	2.48e-05	7.11e-05	0.0353415	--	0	0.3851
cg15708148	-3.42e-05	8.61e-06	7.11e-05	0.0353415	--	85.4	0.008918
cg19856845	7.35e-05	1.85e-05	7.12e-05	0.0353415	++	0	0.7208
cg25958582	-9.09e-05	2.29e-05	7.12e-05	0.0353415	--	31.9	0.2256
cg02539402	-5.88e-05	1.48e-05	7.13e-05	0.0353415	--	0	0.4693
cg18720486	0.0001233	3.1e-05	7.14e-05	0.0353415	++	0	0.9224
cg02491701	-6.56e-05	1.65e-05	7.14e-05	0.0353415	--	89.6	0.001927
cg17946439	-0.000106886	2.69e-05	7.14e-05	0.0353415	--	0	0.5008
cg06264659	-7.53e-05	1.9e-05	7.14e-05	0.0353415	--	17.7	0.2702
cg23207244	-2.41e-05	6.06e-06	7.17e-05	0.0353699	--	65.9	0.08697
cg27114782	-3.96e-05	9.97e-06	7.18e-05	0.0353699	--	0	0.5772
cg09155025	-0.000117071	2.95e-05	7.18e-05	0.0353699	--	65.1	0.09043
cg09832102	-4.88e-05	1.23e-05	7.18e-05	0.0353699	--	28.5	0.2369
cg25153726	-6.82e-05	1.72e-05	7.19e-05	0.0353699	--	60.4	0.112
cg24379122	-4.4e-05	1.11e-05	7.19e-05	0.0353699	--	0	0.3178
cg04269689	-5.41e-05	1.36e-05	7.21e-05	0.0353957	--	15.2	0.2776
cg13015710	7.36e-05	1.86e-05	7.29e-05	0.0356789	++	61.4	0.1076
cg10259265	0.000126009	3.18e-05	7.32e-05	0.0357892	++	0	0.9145
cg20995127	-7.51e-05	1.89e-05	7.34e-05	0.0358504	--	71.5	0.06109
cg19459094	0.00013654	3.44e-05	7.36e-05	0.0359116	++	0	0.4674
cg11564805	-3.26e-05	8.22e-06	7.4e-05	0.0359483	--	0	0.959
cg20438324	-4.93e-05	1.24e-05	7.41e-05	0.0359483	--	79.9	0.02588
cg20164601	-0.000158635	4e-05	7.41e-05	0.0359483	--	0	0.3662
cg24127748	-5.31e-05	1.34e-05	7.41e-05	0.0359483	--	41.2	0.192
cg02059297	-3.43e-05	8.65e-06	7.42e-05	0.0359483	--	0	0.53
cg05826175	8.84e-05	2.23e-05	7.42e-05	0.0359483	++	0	0.436
cg11030446	-3.82e-05	9.64e-06	7.43e-05	0.0359604	--	43.6	0.1829
cg23518039	-4.56e-05	1.15e-05	7.44e-05	0.0359725	--	62.2	0.1039
cg27415283	4.42e-05	1.11e-05	7.45e-05	0.0359846	++	57.5	0.1249
cg19648552	-0.000146481	3.7e-05	7.48e-05	0.0360327	--	0	0.4086
cg13917020	-6.34e-05	1.6e-05	7.48e-05	0.0360327	--	0	0.4311
cg18758585	0.000144875	3.66e-05	7.49e-05	0.0360327	++	41.4	0.1914
cg02732508	-6.43e-05	1.62e-05	7.49e-05	0.0360327	--	60.6	0.111
cg00675372	-4.05e-05	1.02e-05	7.53e-05	0.0361862	--	33.4	0.2204
cg07202479	-0.000115998	2.93e-05	7.55e-05	0.0361862	--	0	0.6206
cg16728846	-6.44e-05	1.63e-05	7.55e-05	0.0361862	--	23.8	0.252
cg26293512	-9.33e-05	2.36e-05	7.56e-05	0.0361862	--	90.1	0.001492
cg26894807	-7.25e-05	1.83e-05	7.56e-05	0.0361862	--	78.7	0.0303
cg03945387	-8.02e-05	2.03e-05	7.59e-05	0.0361862	--	78.5	0.03105
cg00498360	-4.04e-05	1.02e-05	7.59e-05	0.0361862	--	79.3	0.0279
cg19120251	-2.03e-05	5.14e-06	7.61e-05	0.0361862	--	0	0.8507
cg15613340	-0.000111443	2.82e-05	7.61e-05	0.0361862	--	0	0.6527
cg00689835	-5.84e-05	1.48e-05	7.62e-05	0.0361862	--	2	0.3123
cg05798627	-5.59e-05	1.41e-05	7.62e-05	0.0361862	--	74.3	0.0485
cg06099446	-5.09e-05	1.29e-05	7.7e-05	0.03653	--	0	0.5148
cg16717192	-6.8e-05	1.72e-05	7.72e-05	0.0365887	--	0	0.4648
cg07322898	-7.49e-05	1.9e-05	7.74e-05	0.036642	--	67.8	0.07813
cg16672637	-9.34e-05	2.36e-05	7.75e-05	0.036642	--	32.8	0.2225
cg10831642	-9.74e-05	2.47e-05	7.77e-05	0.036642	--	0	0.5679
cg12442369	-6.47e-05	1.64e-05	7.77e-05	0.036642	--	34.5	0.2168
cg09853792	-5.93e-05	1.5e-05	7.8e-05	0.036642	--	87.4	0.004801
cg01406145	-4.79e-05	1.21e-05	7.8e-05	0.036642	--	45.3	0.1765
cg00718336	-4.67e-05	1.18e-05	7.8e-05	0.036642	--	0	0.334
cg26120073	0.000112982	2.86e-05	7.8e-05	0.036642	++	0	0.9076
cg03598731	-2.39e-05	6.05e-06	7.85e-05	0.0367439	--	0	0.8947
cg04008557	-5e-05	1.27e-05	7.85e-05	0.0367439	--	64.4	0.09367
cg11519366	-6.04e-05	1.53e-05	7.86e-05	0.0367439	--	3	0.31
cg27431274	-4.8e-05	1.22e-05	7.86e-05	0.0367439	--	0	0.329
cg25059541	-6.98e-05	1.77e-05	7.88e-05	0.0368015	--	53.8	0.1414
cg23601271	-8.17e-05	2.07e-05	7.91e-05	0.0368806	--	64.1	0.09509
cg15258980	0.000101252	2.57e-05	7.92e-05	0.0368806	++	0	0.6407
cg11845387	-8.47e-05	2.15e-05	7.92e-05	0.0368806	--	0	0.489
cg25577670	-3.88e-05	9.83e-06	7.94e-05	0.0369379	--	34.5	0.2167
cg13806292	-6.64e-05	1.68e-05	7.95e-05	0.0369485	--	42	0.1891
cg06970090	7.5e-05	1.9e-05	7.97e-05	0.0369699	++	0	0.5368
cg23421114	-7.99e-05	2.03e-05	8e-05	0.0370732	--	65.1	0.09063
cg16252973	-5.17e-05	1.31e-05	8.02e-05	0.03713	--	0	0.7501
cg27174787	-7.48e-05	1.9e-05	8.05e-05	0.0371567	--	0	0.7262
cg04573976	-4.8e-05	1.22e-05	8.06e-05	0.0371567	--	68.3	0.07586
cg02307537	-4.83e-05	1.22e-05	8.06e-05	0.0371567	--	20.3	0.2627
cg17526887	-4.2e-05	1.07e-05	8.07e-05	0.0371567	--	0	0.3471
cg06354695	-4.42e-05	1.12e-05	8.08e-05	0.0371567	--	0	0.636
cg16257215	-7.82e-05	1.98e-05	8.08e-05	0.0371567	--	38.2	0.2033
cg09247235	-3.55e-05	9e-06	8.08e-05	0.0371567	--	0	0.4275
cg13600755	-2.9e-05	7.36e-06	8.1e-05	0.037213	--	0	0.5275
cg01073918	-3.85e-05	9.76e-06	8.13e-05	0.0372998	--	0	0.4595
cg20197093	-5.15e-05	1.31e-05	8.15e-05	0.0372998	--	48.8	0.1624
cg23768816	-6.36e-05	1.61e-05	8.15e-05	0.0372998	--	78.5	0.03106
cg15227522	-3.88e-05	9.84e-06	8.15e-05	0.0372998	--	0	0.4824
cg08190175	-5.72e-05	1.45e-05	8.17e-05	0.0373201	--	72.7	0.05576
cg09771429	-7.01e-05	1.78e-05	8.17e-05	0.0373201	--	0	0.8473
cg24481035	-4.2e-05	1.07e-05	8.21e-05	0.037396	--	0	0.7062
cg04487600	-4.88e-05	1.24e-05	8.21e-05	0.037396	--	54.5	0.1382
cg18339298	-3.92e-05	9.95e-06	8.26e-05	0.037588	--	0	0.6378
cg14162076	-5.35e-05	1.36e-05	8.29e-05	0.0376467	--	57.6	0.1248
cg15134787	-0.000200261	5.09e-05	8.3e-05	0.0376467	--	0	0.9817
cg04019164	-9.69e-05	2.46e-05	8.31e-05	0.0376467	--	55.2	0.1352
cg15280363	-4.7e-05	1.2e-05	8.32e-05	0.0376467	--	22.3	0.2565
cg21827203	-3.71e-05	9.44e-06	8.32e-05	0.0376467	--	64.6	0.09296
cg10584271	-8.84e-05	2.25e-05	8.35e-05	0.0377113	--	0	0.6083
cg24169875	-5.22e-05	1.33e-05	8.35e-05	0.0377113	--	64.3	0.09433
cg00523241	-6.3e-05	1.6e-05	8.38e-05	0.0378112	--	0	0.6642
cg22860172	-6.84e-05	1.74e-05	8.39e-05	0.0378138	--	23.1	0.2542
cg12813711	-5.2e-05	1.32e-05	8.4e-05	0.0378138	--	66.9	0.08216
cg16908770	-0.000100504	2.56e-05	8.41e-05	0.0378138	--	83.1	0.0151
cg13630095	-8.53e-05	2.17e-05	8.42e-05	0.0378138	--	78.1	0.03259
cg03350326	-7.48e-05	1.9e-05	8.42e-05	0.0378138	--	63.4	0.09853
cg18197963	-4.17e-05	1.06e-05	8.47e-05	0.0379673	--	0	0.3676
cg00367424	-4.73e-05	1.2e-05	8.49e-05	0.0379859	--	0	0.3381
cg04899925	-4.37e-05	1.11e-05	8.49e-05	0.0379859	--	0	0.7723
cg06837981	-3.49e-05	8.88e-06	8.52e-05	0.0380846	--	73	0.05408
cg14435098	-8.5e-05	2.16e-05	8.53e-05	0.0380938	--	83.1	0.01512
cg21192468	0.000152115	3.87e-05	8.57e-05	0.0382369	+-	61.6	0.1068
cg21650243	-9.79e-05	2.49e-05	8.62e-05	0.0383529	--	40.7	0.1939
cg21291385	0.000176524	4.5e-05	8.62e-05	0.0383529	++	0	0.3773
cg26764555	7.38e-05	1.88e-05	8.66e-05	0.0384595	++	0	0.8666
cg14528273	-4.83e-05	1.23e-05	8.67e-05	0.0384683	--	82.3	0.01753
cg12840933	-7.93e-05	2.02e-05	8.72e-05	0.0386004	--	36	0.2112
cg01621090	-3.37e-05	8.6e-06	8.73e-05	0.0386004	--	0	0.8484
cg24342696	-5.39e-05	1.37e-05	8.74e-05	0.0386004	--	65.4	0.08922
cg08773180	4.85e-05	1.24e-05	8.74e-05	0.0386004	++	0	0.5498
cg06879786	-6.1e-05	1.56e-05	8.8e-05	0.0387583	--	36.9	0.2081
cg08682625	0.000173569	4.43e-05	8.85e-05	0.0389071	++	0	0.9565
cg08827110	-5.43e-05	1.39e-05	8.85e-05	0.0389071	--	34.1	0.218
cg24576358	-4e-05	1.02e-05	8.86e-05	0.0389154	--	40	0.1969
cg00822898	-4.59e-05	1.17e-05	8.9e-05	0.038984	--	0	0.4052
cg17861161	-6.75e-05	1.72e-05	8.91e-05	0.0389921	--	0	0.9001
cg21847403	-4.04e-05	1.03e-05	8.93e-05	0.0390166	--	0	0.3658
cg19324023	-9.45e-05	2.41e-05	8.94e-05	0.0390166	--	34.6	0.2163
cg27123106	4.6e-05	1.17e-05	8.94e-05	0.0390166	++	0	0.756
cg01104208	-9.08e-05	2.32e-05	8.96e-05	0.0390684	--	1.6	0.3135
cg06098368	-0.000181182	4.63e-05	8.99e-05	0.0391086	-+	81.8	0.01904
cg19896129	-7.82e-05	2e-05	9e-05	0.0391086	--	38.4	0.2025
cg13487992	-6.63e-05	1.69e-05	9e-05	0.0391086	--	0	0.756
cg14341051	-3.87e-05	9.87e-06	9.01e-05	0.0391086	--	79	0.02892
cg06127256	-1.65e-05	4.22e-06	9.01e-05	0.0391086	--	0.8	0.3152
cg20372886	-3.59e-05	9.16e-06	9.03e-05	0.03916	--	0	0.447
cg02583620	7.33e-05	1.87e-05	9.05e-05	0.0391608	++	33.2	0.221
cg13613011	-5.33e-05	1.36e-05	9.07e-05	0.0391608	--	0	0.791
cg21473814	-4.66e-05	1.19e-05	9.08e-05	0.0391608	--	0	0.4746
cg15132013	0.000103127	2.63e-05	9.08e-05	0.0391608	+-	81	0.02165
cg01901579	5.32e-05	1.36e-05	9.08e-05	0.0391608	++	0	0.9499
cg10054857	-4.4e-05	1.12e-05	9.1e-05	0.0391608	--	88.7	0.002888
cg20826610	-3.67e-05	9.38e-06	9.1e-05	0.0391608	--	13.9	0.2812
cg01646795	-0.000133242	3.4e-05	9.11e-05	0.0391608	--	0	0.3194
cg08809408	-0.000108626	2.78e-05	9.12e-05	0.0391608	--	40.4	0.1952
cg15491131	-0.000150971	3.86e-05	9.12e-05	0.0391608	--	0	0.5009
cg24056232	-4.05e-05	1.03e-05	9.13e-05	0.0391687	--	6.4	0.3014
cg23174392	-2.25e-05	5.75e-06	9.18e-05	0.0392933	--	0	0.9444
cg17588096	-7.65e-05	1.96e-05	9.19e-05	0.0392933	--	50.9	0.1536
cg02743136	-5.6e-05	1.43e-05	9.19e-05	0.0392933	--	89.8	0.001784
cg06901890	8.94e-05	2.29e-05	9.2e-05	0.0392933	++	0	0.5398
cg17877898	-5.55e-05	1.42e-05	9.2e-05	0.0392933	--	40.2	0.1959
cg25053018	-8.25e-05	2.11e-05	9.22e-05	0.0393436	--	44.5	0.1795
cg16201957	0.000124902	3.19e-05	9.25e-05	0.0394366	+-	58.7	0.1195
cg00690195	-7.59e-05	1.94e-05	9.26e-05	0.0394441	--	0	0.5953
cg13808223	-6.78e-05	1.73e-05	9.27e-05	0.0394517	--	0	0.3632
cg07610468	-0.000101235	2.59e-05	9.31e-05	0.0395517	--	81.9	0.01881
cg14209518	-5.28e-05	1.35e-05	9.35e-05	0.0396588	--	0	0.5917
cg02073525	-0.000103698	2.65e-05	9.36e-05	0.0396588	--	57.3	0.1258
cg25929046	-8.28e-05	2.12e-05	9.36e-05	0.0396588	--	0	0.5682
cg23378365	6.82e-05	1.75e-05	9.4e-05	0.0396967	++	15.8	0.2757
cg26065909	-5.6e-05	1.43e-05	9.4e-05	0.0396967	--	12.1	0.2862
cg26709720	-4.33e-05	1.11e-05	9.42e-05	0.0396967	--	0	0.825
cg02627991	4.8e-05	1.23e-05	9.43e-05	0.0396967	++	7	0.2997
cg01892689	-0.000115215	2.95e-05	9.43e-05	0.0396967	--	0	0.8753
cg20116491	-1.49e-05	3.82e-06	9.44e-05	0.0396967	--	0	0.53
cg25882721	-3.23e-05	8.28e-06	9.46e-05	0.0396967	--	0	0.9379
cg18177875	-5.37e-05	1.37e-05	9.46e-05	0.0396967	--	14.6	0.2791
cg11645098	-2.24e-05	5.74e-06	9.46e-05	0.0396967	--	54.7	0.1374
cg16654458	-9.54e-05	2.44e-05	9.46e-05	0.0396967	--	74.5	0.04768
cg13136655	0.000109693	2.81e-05	9.49e-05	0.0397878	++	39.4	0.1989
cg20125501	-6.49e-05	1.66e-05	9.52e-05	0.0398092	--	22	0.2575
cg25827710	7.88e-05	2.02e-05	9.52e-05	0.0398092	++	0	0.9885
cg10520740	-7.06e-05	1.81e-05	9.55e-05	0.0398999	--	65.1	0.09065
cg26964426	-7.89e-05	2.02e-05	9.56e-05	0.0399069	--	0	0.3373
cg20575856	-5.04e-05	1.29e-05	9.57e-05	0.0399139	--	88.2	0.003632
cg24773560	0.000113271	2.9e-05	9.61e-05	0.0400111	++	0	0.7365
cg19689151	-3.68e-05	9.42e-06	9.61e-05	0.0400111	--	56.4	0.13
cg09854011	-3.85e-05	9.87e-06	9.66e-05	0.0400315	--	0	0.6548
cg15844596	2.45e-05	6.27e-06	9.66e-05	0.0400315	++	78.2	0.03216
cg00252733	-7.11e-05	1.82e-05	9.66e-05	0.0400315	--	57.3	0.1258
cg02319149	-4.49e-05	1.15e-05	9.66e-05	0.0400315	--	0	0.633
cg14289738	-4.15e-05	1.07e-05	9.69e-05	0.0400315	--	0.1	0.317
cg26157309	-4.98e-05	1.28e-05	9.69e-05	0.0400315	--	63.5	0.09801
cg02413874	7.68e-05	1.97e-05	9.7e-05	0.0400383	++	62	0.1048
cg27410601	5.49e-05	1.41e-05	9.75e-05	0.0401544	++	19	0.2665
cg00558500	-4.72e-05	1.21e-05	9.76e-05	0.0401544	--	66.3	0.08495
cg26031678	-8.91e-05	2.29e-05	9.76e-05	0.0401544	--	84.5	0.01119
cg01604601	5.75e-05	1.48e-05	9.77e-05	0.0401544	++	0	0.539
cg14131376	-3.73e-05	9.57e-06	9.81e-05	0.0402499	--	0	0.4377
cg14554415	-0.000168764	4.33e-05	9.82e-05	0.0402565	--	58.9	0.1187
cg24824840	-7.08e-05	1.82e-05	9.84e-05	0.0402958	--	47	0.1695
cg13388731	-9.5e-05	2.44e-05	9.85e-05	0.0402958	--	47	0.1696
cg13556584	4.2e-05	1.08e-05	9.87e-05	0.0402958	+-	5.9	0.3026
cg00825734	-7.06e-05	1.81e-05	9.88e-05	0.0402958	--	31.9	0.2257
cg16476432	-6.44e-05	1.65e-05	9.88e-05	0.0402958	--	0	0.7399
cg11406388	-3.09e-05	7.93e-06	9.88e-05	0.0402958	--	0	0.6734
cg21569854	-5.94e-05	1.53e-05	9.91e-05	0.0403838	--	24.3	0.2503
cg06892907	0.000114054	2.93e-05	9.94e-05	0.0404717	++	0	0.5181
cg23665080	-3.44e-05	8.84e-06	9.96e-05	0.0404844	--	82.7	0.01611
cg10063575	-5.7e-05	1.47e-05	9.96e-05	0.0404844	--	0	0.5049

## Sheet: Table S3
Table S3. Results of the meta-analysis of epigenome-wide association study results of maternal early-pregnancy serum ferritin concentrations and DNA methylation in cord blood with p values <1.0 x 10-4 – model 2*
Marker name	Effect estimate	St. error	P value	P value FDR	Direction	HetISq	HetPVal
cg02806645	-0.000261509	3.95e-05	3.68e-11	1.77e-05	--	0	0.98		*The models were adjusted for gestational age at serum ferritin measurement, maternal age at intake, educational level, pre-pregnancy body mass index, smoking, child sex, and batch.
cg03772909	-0.000134303	2.39e-05	1.8e-08	0.00431671	--	0	0.4068
cg04468817	-0.000128138	2.31e-05	2.81e-08	0.00449257	--	58.3	0.1216
cg04566147	-0.000174264	3.26e-05	8.65e-08	0.0103721	--	69.6	0.0698
cg18181431	-6.65e-05	1.27e-05	1.75e-07	0.0167872	--	61.4	0.1073
cg06322988	-0.000106679	2.09e-05	3.31e-07	0.0264598	--	0	0.7193
cg27282206	-4.78e-05	9.45e-06	4.18e-07	0.028641	--	83.4	0.01416
cg23860451	6.91e-05	1.37e-05	5.02e-07	0.0295241	+-	86.5	0.006578
cg23321702	-4.78e-05	9.55e-06	5.54e-07	0.0295241	--	0	0.5912
cg20066792	0.000195974	3.96e-05	7.32e-07	0.0329203	++	0	0.7149
cg05643373	-0.000174883	3.54e-05	7.55e-07	0.0329203	--	0	0.4929
cg10622019	-2.71e-05	5.53e-06	9.13e-07	0.0336851	--	0	0.3362
cg24602417	-0.000181707	3.74e-05	1.22e-06	0.0371716	--	46.6	0.171
cg24594459	-9.65e-05	1.99e-05	1.26e-06	0.0371716	--	64	0.09576
cg25020073	-6.43e-05	1.33e-05	1.4e-06	0.0371716	--	84.4	0.01146
cg27629589	-0.00010499	2.18e-05	1.46e-06	0.0371716	--	50.5	0.1551
cg05955624	-4.43e-05	9.21e-06	1.54e-06	0.0371716	--	0	0.5592
cg20597215	-5.56e-05	1.16e-05	1.55e-06	0.0371716	--	0	0.8136
cg21906911	-4.74e-05	9.89e-06	1.67e-06	0.0381423	--	69	0.07242
cg12243267	-0.000171682	3.61e-05	1.93e-06	0.0406646	--	20.8	0.2613
cg14364797	0.000253994	5.34e-05	1.95e-06	0.0406646	++	0	0.946
cg25869889	0.000109286	2.31e-05	2.2e-06	0.0409534	++	0	0.8191
cg10784668	-0.000110864	2.34e-05	2.22e-06	0.0409534	--	0	0.9256
cg08883853	-0.000177981	3.79e-05	2.72e-06	0.0466553	--	0	0.6057
cg16047371	-4.37e-05	9.32e-06	2.73e-06	0.0466553	--	0	0.5164
cg04343459	5.84e-05	1.25e-05	2.93e-06	0.0466553	++	0	0.3471
cg26505371	-1.66e-05	3.56e-06	3.02e-06	0.0466553	--	0	0.5877
cg03748310	-4.14e-05	8.88e-06	3.07e-06	0.0466553	--	0	0.453
cg15497006	0.000106429	2.28e-05	3.13e-06	0.0466553	++	0	0.3872
cg00377681	-9.09e-05	1.95e-05	3.21e-06	0.0466553	--	15.5	0.2767
cg20791593	-4.74e-05	1.03e-05	3.87e-06	0.0500951	--	16.3	0.2743
cg10716862	-7.18e-05	1.56e-05	3.98e-06	0.0500951	--	48.7	0.1628
cg06679990	-9.79e-05	2.13e-05	4.23e-06	0.0500951	--	60.8	0.1103
cg24207493	-5.25e-05	1.14e-05	4.4e-06	0.0500951	--	60.4	0.1118
cg11220619	-3.66e-05	7.99e-06	4.48e-06	0.0500951	--	0	0.8599
cg13150765	-5.91e-05	1.29e-05	4.6e-06	0.0500951	--	0	0.3253
cg10130374	-8.87e-05	1.94e-05	4.7e-06	0.0500951	--	0	0.6463
cg16654419	-0.000119387	2.61e-05	4.82e-06	0.0502573	--	59.8	0.1147
cg08887921	-0.000127908	2.81e-05	5.33e-06	0.0517252	--	0	0.529
cg21857843	-4.22e-05	9.28e-06	5.34e-06	0.0517252	--	66	0.08622
cg05689415	-1.45e-05	3.19e-06	5.39e-06	0.0517252	--	0	0.7911
cg00164282	0.000160901	3.54e-05	5.5e-06	0.0517252	++	0	0.9789
cg06840491	-0.000145997	3.22e-05	5.76e-06	0.0531287	--	0	0.6331
cg04401067	-4.64e-05	1.02e-05	5.93e-06	0.0536647	--	0	0.3798
cg16146076	-4.81e-05	1.06e-05	6.28e-06	0.0557797	--	0	0.6983
cg25943845	-0.000116543	2.6e-05	7.11e-06	0.0560023	--	0	0.9975
cg02602264	-0.000160924	3.59e-05	7.17e-06	0.0560023	--	0	0.5667
cg19818398	4.89e-05	1.09e-05	7.21e-06	0.0560023	++	0	0.3569
cg23820560	-5.11e-05	1.14e-05	7.22e-06	0.0560023	--	0	0.9694
cg05470468	-1.56e-05	3.48e-06	7.44e-06	0.0560023	--	0	0.597
cg05404865	-5.59e-05	1.25e-05	7.61e-06	0.0560023	--	0	0.5146
cg21449520	-4.87e-05	1.09e-05	7.62e-06	0.0560023	--	0	0.5983
cg09982918	-7.84e-05	1.75e-05	7.76e-06	0.0560023	--	46.7	0.1708
cg15212421	-3.47e-05	7.76e-06	7.79e-06	0.0560023	--	0	0.359
cg01875467	-0.000120849	2.71e-05	8e-06	0.0560023	--	9	0.2946
cg12212103	-0.000100417	2.25e-05	8e-06	0.0560023	--	67.7	0.07858
cg04804543	-9.13e-05	2.05e-05	8.17e-06	0.0560023	--	0	0.3687
cg06145736	-4.72e-05	1.06e-05	8.22e-06	0.0560023	--	0	0.44
cg03122532	-8.82e-05	1.98e-05	8.29e-06	0.0560023	--	34	0.2183
cg11873161	-4.4e-05	9.89e-06	8.52e-06	0.0565048	--	0	0.4309
cg09473207	0.000104474	2.35e-05	8.6e-06	0.0565048	++	0	0.6949
cg24872425	-0.000107417	2.42e-05	8.72e-06	0.056519	--	0	0.8789
cg03086893	-4.05e-05	9.12e-06	8.94e-06	0.0567988	--	0	0.4209
cg09522854	8.22e-05	1.85e-05	9e-06	0.0567988	++	39.5	0.1987
cg05712125	-5.17e-05	1.16e-05	9.15e-06	0.0569955	--	0	0.6297
cg21155834	9.42e-05	2.13e-05	9.66e-06	0.0579158	++	0	0.5488
cg11212312	-4.92e-05	1.11e-05	1.01e-05	0.058943	--	0	0.7986
cg08104023	-0.00013189	2.99e-05	1.02e-05	0.058943	--	0	0.9598
cg01518246	-4.28e-05	9.73e-06	1.07e-05	0.0593096	--	0	0.9754
cg07057235	0.000129422	2.94e-05	1.07e-05	0.0593096	++	0	0.5132
cg15073666	-0.000191753	4.36e-05	1.1e-05	0.0593096	--	0	0.6293
cg24624629	-0.000204737	4.66e-05	1.11e-05	0.0593096	--	0	0.3233
cg26552361	-7.19e-05	1.64e-05	1.13e-05	0.0593096	--	45.6	0.175
cg03405473	-5.56e-05	1.27e-05	1.13e-05	0.0593096	--	71.8	0.05952
cg13751889	-5.9e-05	1.35e-05	1.15e-05	0.0593096	--	54.9	0.1366
cg00243040	-5.59e-05	1.27e-05	1.15e-05	0.0593096	--	85.1	0.009613
cg02773588	-0.000132592	3.03e-05	1.19e-05	0.0594546	--	81.7	0.01939
cg08279879	-5.62e-05	1.29e-05	1.22e-05	0.0594746	--	0	0.63
cg15851799	-3.89e-05	8.89e-06	1.22e-05	0.0594746	--	0	0.5224
cg04496906	-7.33e-05	1.68e-05	1.24e-05	0.0594746	--	68.4	0.07523
cg09430445	-8.55e-05	1.96e-05	1.24e-05	0.0594746	--	75.9	0.04168
cg08495239	-0.000130099	2.98e-05	1.27e-05	0.059526	--	0	0.6424
cg16676292	-5.04e-05	1.16e-05	1.31e-05	0.059526	--	0	0.5919
cg25670974	7.82e-05	1.8e-05	1.34e-05	0.059526	+-	76.3	0.04009
cg16142824	-4.24e-05	9.73e-06	1.35e-05	0.059526	--	54.9	0.1366
cg10963543	-0.000109442	2.52e-05	1.36e-05	0.059526	--	31.9	0.2256
cg06720722	0.000100328	2.31e-05	1.36e-05	0.059526	++	0	0.3698
cg22442430	0.000114248	2.63e-05	1.37e-05	0.059526	++	0	0.5662
cg26105076	-0.000122692	2.82e-05	1.38e-05	0.059526	--	0	0.9768
cg20781238	-3.6e-05	8.3e-06	1.41e-05	0.0595674	--	0	0.6195
cg05248542	4.92e-05	1.13e-05	1.42e-05	0.0595674	++	0	0.8116
cg07839906	-5.02e-05	1.16e-05	1.43e-05	0.0595674	--	0	0.5848
cg08338281	0.000170355	3.93e-05	1.48e-05	0.0595674	++	0	0.4964
cg10720000	-0.000180937	4.18e-05	1.5e-05	0.0595674	--	0	0.4561
cg05954918	-9.74e-05	2.25e-05	1.5e-05	0.0595674	--	78.3	0.03198
cg23606162	-6.21e-05	1.44e-05	1.51e-05	0.0595674	--	43.9	0.1819
cg14466863	-7.33e-05	1.7e-05	1.53e-05	0.0595674	--	0	0.8783
cg03325598	-0.000155911	3.61e-05	1.53e-05	0.0595674	--	0	0.3316
cg23369632	-6.29e-05	1.46e-05	1.54e-05	0.0595674	--	76.8	0.03788
cg04263511	-7.6e-05	1.76e-05	1.56e-05	0.0598583	--	40	0.1967
cg06079495	-8.82e-05	2.05e-05	1.63e-05	0.0606049	--	0	0.5614
cg08801887	-8.54e-05	1.98e-05	1.66e-05	0.0611089	--	78.1	0.03256
cg24730224	-4.3e-05	9.99e-06	1.68e-05	0.0611089	--	74.1	0.04955
cg07705809	-4.1e-05	9.53e-06	1.7e-05	0.0611089	--	0	0.8538
cg03678710	-8.08e-05	1.88e-05	1.71e-05	0.0611089	--	0	0.3828
cg03954858	-8.9e-05	2.07e-05	1.72e-05	0.0611089	--	0	0.6076
cg27256309	-9.24e-05	2.15e-05	1.74e-05	0.0613649	--	0	0.5345
cg27272853	-2.59e-05	6.03e-06	1.77e-05	0.0616672	--	0	0.4328
cg02556381	-5.64e-05	1.32e-05	1.79e-05	0.0616672	--	28.9	0.2358
cg21167135	-8.23e-05	1.92e-05	1.79e-05	0.0616672	--	0	0.796
cg09664170	-4.64e-05	1.08e-05	1.8e-05	0.0616672	--	0	0.4072
cg00479463	-0.000127031	2.97e-05	1.85e-05	0.0622571	--	0	0.4302
cg05921889	-5.68e-05	1.33e-05	1.86e-05	0.0622571	--	65	0.09101
cg11551448	-0.00011191	2.62e-05	1.9e-05	0.0622571	--	81.6	0.01978
cg03170878	-6.02e-05	1.41e-05	1.9e-05	0.0622571	--	0	0.411
cg02423574	-9.95e-05	2.33e-05	1.91e-05	0.0622571	--	0	0.6283
cg13880654	0.000131863	3.08e-05	1.92e-05	0.0622571	++	18.5	0.268
cg16658020	-0.000114878	2.69e-05	1.94e-05	0.0622571	--	0	0.7674
cg23179657	-5.69e-05	1.33e-05	1.98e-05	0.0623838	--	0	0.979
cg13107839	-6.6e-05	1.55e-05	1.99e-05	0.0623838	--	62.3	0.1035
cg14694744	-7.08e-05	1.66e-05	2.02e-05	0.0626274	--	0	0.4443
cg15805490	-0.000119083	2.8e-05	2.04e-05	0.0626274	--	0	0.748
cg07884764	0.000163413	3.84e-05	2.05e-05	0.0626274	++	53.9	0.1409
cg10773224	-5.7e-05	1.34e-05	2.09e-05	0.0630462	--	0	0.8807
cg08363684	-5.34e-05	1.26e-05	2.14e-05	0.0637526	--	0	0.5869
cg01326120	-6.8e-05	1.6e-05	2.14e-05	0.0637526	--	0	0.5305
cg07719695	-0.000123994	2.92e-05	2.16e-05	0.0639512	--	0	0.9526
cg04859117	-7.85e-05	1.85e-05	2.3e-05	0.0661564	--	59.1	0.1179
cg26665904	-6e-05	1.42e-05	2.32e-05	0.0661564	--	0	0.7531
cg27051318	0.000103349	2.44e-05	2.32e-05	0.0661564	++	36.7	0.2088
cg16109381	-7.66e-05	1.81e-05	2.36e-05	0.0661564	--	21.1	0.2603
cg07922411	-0.000104681	2.48e-05	2.36e-05	0.0661564	--	54.1	0.14
cg18446069	-5.15e-05	1.22e-05	2.37e-05	0.0661564	--	0	0.4003
cg23634348	-0.000114926	2.72e-05	2.38e-05	0.0661564	--	0	0.7337
cg07690349	-4e-05	9.47e-06	2.39e-05	0.0661564	--	13.6	0.2821
cg16875637	-5.35e-05	1.27e-05	2.4e-05	0.0661564	--	0	0.8776
cg06787669	3.3e-05	7.81e-06	2.42e-05	0.0663265	++	0	0.9606
cg02767242	-5.5e-05	1.3e-05	2.44e-05	0.06639	--	0	0.9758
cg13420366	-7.24e-05	1.72e-05	2.45e-05	0.06639	--	0	0.4045
cg17955093	-3.87e-05	9.19e-06	2.54e-05	0.0682654	--	0	0.6327
cg00677730	-6.48e-05	1.54e-05	2.56e-05	0.0682654	--	64	0.0955
cg02140384	5.65e-05	1.34e-05	2.59e-05	0.0682654	++	0	0.7782
cg02097433	-5.43e-05	1.29e-05	2.62e-05	0.0682654	--	47.3	0.1683
cg16272030	-7.58e-05	1.8e-05	2.62e-05	0.0682654	--	0	0.4357
cg21192468	0.000161968	3.85e-05	2.64e-05	0.0682654	+-	38.8	0.201
cg26056166	-4.51e-05	1.07e-05	2.66e-05	0.0682654	--	53.8	0.1414
cg20081724	-6.46e-05	1.54e-05	2.67e-05	0.0682654	--	0	0.4318
cg26113962	-4.41e-05	1.05e-05	2.69e-05	0.0682654	--	1	0.3149
cg06124721	-7.85e-05	1.87e-05	2.69e-05	0.0682654	--	18.5	0.268
cg15576859	1.9e-05	4.52e-06	2.75e-05	0.0685504	++	0	0.9754
cg05321109	-4.05e-05	9.66e-06	2.76e-05	0.0685504	--	0	0.4991
cg02881127	-3.82e-05	9.12e-06	2.76e-05	0.0685504	--	31.3	0.2275
cg07690127	0.000116239	2.77e-05	2.77e-05	0.0685504	++	0	0.7282
cg07585257	6.71e-05	1.6e-05	2.83e-05	0.0685504	++	0	0.3494
cg22390337	-4.58e-05	1.09e-05	2.83e-05	0.0685504	--	25.3	0.2473
cg02064499	-4.76e-05	1.14e-05	2.84e-05	0.0685504	--	0	0.6901
cg06768361	-0.000181566	4.34e-05	2.89e-05	0.0685504	--	63.4	0.09814
cg20965660	-5.66e-05	1.35e-05	2.9e-05	0.0685504	--	0	0.9737
cg05569447	3.99e-05	9.53e-06	2.9e-05	0.0685504	++	0	0.4626
cg25058261	-6.79e-05	1.62e-05	2.91e-05	0.0685504	--	0	0.4339
cg02010852	-9.28e-05	2.22e-05	2.93e-05	0.0685504	--	44.9	0.1777
cg08628233	9.97e-05	2.39e-05	2.96e-05	0.0685504	++	0	0.5533
cg13689390	-3.17e-05	7.58e-06	2.97e-05	0.0685504	--	80.3	0.02425
cg27049094	0.000181581	4.35e-05	2.98e-05	0.0685504	++	0	0.5082
cg04685186	-7.78e-05	1.86e-05	2.98e-05	0.0685504	--	0	0.4849
cg07798731	-5.07e-05	1.22e-05	3.02e-05	0.0685504	--	0	0.3359
cg08625564	-8.59e-05	2.06e-05	3.03e-05	0.0685504	--	0	0.3652
cg07424889	-4.67e-05	1.12e-05	3.04e-05	0.0685504	--	0	0.4973
cg16650073	-0.000113464	2.72e-05	3.09e-05	0.0685504	--	0	0.3605
cg22936990	-5.51e-05	1.32e-05	3.1e-05	0.0685504	--	0	0.6666
cg08648499	-8.7e-05	2.09e-05	3.12e-05	0.0685504	--	17.2	0.2718
cg08574423	0.000159921	3.84e-05	3.12e-05	0.0685504	++	0	0.9227
cg26316702	-6.27e-05	1.51e-05	3.2e-05	0.0693897	--	0	0.3603
cg14716323	-3.86e-05	9.29e-06	3.23e-05	0.0693897	--	0	0.9008
cg00879497	-5.78e-05	1.39e-05	3.27e-05	0.0693897	--	0	0.4164
cg05404847	-5.7e-05	1.37e-05	3.28e-05	0.0693897	--	0	0.5318
cg03984120	5.5e-05	1.32e-05	3.3e-05	0.0693897	++	17.4	0.2711
cg12635120	-5.98e-05	1.44e-05	3.31e-05	0.0693897	--	0	0.8041
cg22379472	-0.000124323	3e-05	3.34e-05	0.0693897	--	0	0.4156
cg22728385	-0.000120659	2.91e-05	3.34e-05	0.0693897	--	71.4	0.06143
cg05864261	-9.57e-05	2.31e-05	3.35e-05	0.0693897	--	29.7	0.2331
cg02609337	0.000111296	2.68e-05	3.37e-05	0.0693897	++	0	0.9337
cg25108566	3.25e-05	7.83e-06	3.39e-05	0.0693897	+-	78.7	0.03023
cg08818377	-4.91e-05	1.19e-05	3.43e-05	0.0693897	--	69	0.07253
cg07125967	-5.54e-05	1.34e-05	3.43e-05	0.0693897	--	0	0.5993
cg10492657	-8.97e-05	2.16e-05	3.44e-05	0.0693897	--	71.1	0.06273
cg06586496	-6.12e-05	1.48e-05	3.47e-05	0.0693897	--	0.9	0.3151
cg21218561	-7.35e-05	1.78e-05	3.51e-05	0.0693897	--	62.1	0.1044
cg27254338	-6.54e-05	1.58e-05	3.51e-05	0.0693897	--	24.4	0.2502
cg22222644	-8.59e-05	2.08e-05	3.58e-05	0.0699062	--	62.8	0.1013
cg13962347	0.000147598	3.57e-05	3.59e-05	0.0699062	++	0	0.4928
cg04561727	-0.000113239	2.74e-05	3.6e-05	0.0699062	--	0	0.6216
cg25317315	-6.59e-05	1.6e-05	3.66e-05	0.0705004	--	71.8	0.05963
cg10074498	-5.01e-05	1.21e-05	3.66e-05	0.0705004	--	0	0.4107
cg00495362	-4.92e-05	1.19e-05	3.69e-05	0.070794	--	71.7	0.06003
cg03780486	-6.58e-05	1.6e-05	3.72e-05	0.0710852	--	0	0.342
cg02709432	5.36e-05	1.3e-05	3.8e-05	0.0720399	+-	90.1	0.001474
cg15135176	-6.36e-05	1.55e-05	3.86e-05	0.0725028	--	0	0.35
cg09454187	-4.32e-05	1.05e-05	3.89e-05	0.0725028	--	56	0.1318
cg23657388	-3.09e-05	7.5e-06	3.9e-05	0.0725028	--	0	0.9356
cg26915799	0.000131553	3.2e-05	3.9e-05	0.0725028	++	0	0.9009
cg18559799	-5.82e-05	1.42e-05	3.94e-05	0.0729636	--	0	0.5413
cg20164601	-0.000167992	4.09e-05	3.96e-05	0.0730352	--	0	0.5415
cg19071879	-6.66e-05	1.62e-05	4.02e-05	0.0730352	--	77.1	0.0366
cg13567725	-6.17e-05	1.5e-05	4.02e-05	0.0730352	--	0	0.4992
cg06716246	-3.02e-05	7.36e-06	4.05e-05	0.0731127	--	0	0.8552
cg25465606	-2.14e-05	5.21e-06	4.07e-05	0.0731127	--	0	0.9551
cg05956058	-6.43e-05	1.57e-05	4.07e-05	0.0731127	--	0	0.6666
cg03606898	-0.000169365	4.13e-05	4.14e-05	0.0738173	--	0	0.4362
cg12194939	-4.83e-05	1.18e-05	4.2e-05	0.0741412	--	20.5	0.2621
cg26423041	-0.000140883	3.44e-05	4.21e-05	0.0741412	--	55	0.1359
cg09740598	-4.7e-05	1.15e-05	4.22e-05	0.0741412	--	0	0.5932
cg12044923	-5.95e-05	1.45e-05	4.22e-05	0.0741412	--	81.8	0.01892
cg18951352	0.000129837	3.17e-05	4.24e-05	0.0742207	++	53	0.1447
cg12916671	-4.07e-05	9.94e-06	4.26e-05	0.0742997	--	78.3	0.03178
cg04714248	-3.49e-05	8.53e-06	4.3e-05	0.0747256	--	0	0.9583
cg00287096	-0.000206864	5.06e-05	4.36e-05	0.0752232	--	0	0.3652
cg03778108	-7.47e-05	1.83e-05	4.42e-05	0.0753261	--	0	0.7121
cg20245751	-3.39e-05	8.31e-06	4.45e-05	0.0753261	--	0	0.5568
cg09886641	-0.000115417	2.83e-05	4.47e-05	0.0753261	--	0	0.9714
cg24384437	-4.93e-05	1.21e-05	4.48e-05	0.0753261	--	0	0.4736
cg16701914	-0.000101992	2.5e-05	4.5e-05	0.0753261	--	0	0.595
cg01238234	-5.19e-05	1.27e-05	4.53e-05	0.0753261	--	0	0.8861
cg25344322	-8.09e-05	1.98e-05	4.58e-05	0.0753261	--	15	0.2781
cg10272954	-9.02e-05	2.21e-05	4.59e-05	0.0753261	--	24.1	0.2511
cg18450293	-3.78e-05	9.27e-06	4.59e-05	0.0753261	--	0	0.9201
cg17157436	-5.72e-05	1.4e-05	4.62e-05	0.0753261	--	36.8	0.2085
cg13808936	-0.000186938	4.59e-05	4.65e-05	0.0753261	--	0	0.3362
cg22396632	-2.8e-05	6.88e-06	4.68e-05	0.0753261	--	0	0.4877
cg02811222	-7.93e-05	1.95e-05	4.69e-05	0.0753261	-+	24.7	0.2493
cg11809342	-5.98e-05	1.47e-05	4.7e-05	0.0753261	--	0	0.658
cg05113958	-6.8e-05	1.67e-05	4.71e-05	0.0753261	--	0	0.3754
cg18669381	-7.25e-05	1.78e-05	4.75e-05	0.0753261	--	0	0.9191
cg04179740	0.000149143	3.67e-05	4.76e-05	0.0753261	++	0	0.4522
cg08295410	-9.28e-05	2.28e-05	4.79e-05	0.0753261	--	71.8	0.05954
cg17482801	-6.95e-05	1.71e-05	4.79e-05	0.0753261	--	0	0.6459
cg26955383	9.4e-05	2.31e-05	4.79e-05	0.0753261	++	0	0.3712
cg14200572	-0.000126573	3.11e-05	4.79e-05	0.0753261	--	60.6	0.1112
cg05369268	-1.8e-05	4.42e-06	4.89e-05	0.0759547	--	0	0.7171
cg08189198	7.64e-05	1.88e-05	4.9e-05	0.0759547	++	0	0.6347
cg05698020	-5.69e-05	1.4e-05	4.92e-05	0.0759547	--	44.2	0.1806
cg09432758	-9.55e-05	2.36e-05	4.97e-05	0.0759547	--	27.5	0.2404
cg16058797	-0.000206469	5.09e-05	4.98e-05	0.0759547	--	0	0.3379
cg02660165	-9.15e-05	2.26e-05	4.99e-05	0.0759547	--	69.7	0.06949
cg07093324	0.000201278	4.96e-05	5e-05	0.0759547	++	0	0.9707
cg07540917	-1.98e-05	4.88e-06	5e-05	0.0759547	--	0	0.5589
cg10045909	0.000124345	3.07e-05	5.01e-05	0.0759547	++	0	0.7797
cg20483763	-1.75e-05	4.32e-06	5.01e-05	0.0759547	--	0	0.9274
cg24975986	-0.00015164	3.74e-05	5.02e-05	0.0759547	--	53.3	0.1435
cg01560773	-6.05e-05	1.49e-05	5.12e-05	0.0770681	--	0	0.3658
cg03252313	7.01e-05	1.73e-05	5.14e-05	0.0770681	++	0	0.8169
cg15134787	-0.000207522	5.13e-05	5.16e-05	0.0770681	--	0	0.8928
cg06372607	-4.21e-05	1.04e-05	5.18e-05	0.0770681	--	0	0.5444
cg22029856	-0.000102494	2.53e-05	5.19e-05	0.0770681	--	17.9	0.2699
cg17598574	0.000100098	2.47e-05	5.19e-05	0.0770681	++	0	0.6298
cg07234639	-4.17e-05	1.03e-05	5.26e-05	0.0776269	--	0	0.859
cg24213433	-4.86e-05	1.2e-05	5.31e-05	0.0776481	--	76.9	0.03751
cg17142931	-7.34e-05	1.82e-05	5.31e-05	0.0776481	--	0	0.5005
cg05874176	0.000103887	2.57e-05	5.34e-05	0.0778494	++	0	0.8621
cg15003194	-5.69e-05	1.41e-05	5.4e-05	0.0781572	--	0	0.5378
cg19303219	-4.39e-05	1.09e-05	5.41e-05	0.0781572	--	84.4	0.01122
cg00854172	-5.73e-05	1.42e-05	5.41e-05	0.0781572	--	0	0.8789
cg05423392	-0.000119211	2.95e-05	5.46e-05	0.0786427	--	0	0.7836
cg09197397	-5.8e-05	1.44e-05	5.5e-05	0.0789816	--	54.5	0.1381
cg06285340	-5.75e-05	1.43e-05	5.57e-05	0.0792378	--	0	0.722
cg18374755	-4.8e-05	1.19e-05	5.58e-05	0.0792378	--	70.3	0.0665
cg05593715	-4.69e-05	1.17e-05	5.59e-05	0.0792378	--	0	0.4099
cg22707746	-4.63e-05	1.15e-05	5.65e-05	0.0792378	--	0	0.4671
cg23619605	-7.98e-05	1.98e-05	5.65e-05	0.0792378	--	82.6	0.01639
cg09199250	-7.72e-05	1.92e-05	5.68e-05	0.0794263	--	89	0.002562
cg00159764	-5.11e-05	1.27e-05	5.73e-05	0.0798925	--	83.7	0.01334
cg03770410	-6.54e-05	1.62e-05	5.75e-05	0.079939	--	0	0.4286
cg15708148	-3.45e-05	8.58e-06	5.8e-05	0.0804011	--	87.2	0.005257
cg16392111	-3.42e-05	8.52e-06	5.83e-05	0.080584	--	13.6	0.2821
cg07147383	-5.55e-05	1.38e-05	5.88e-05	0.0810416	--	22.6	0.2558
cg24825693	-7.28e-05	1.81e-05	5.98e-05	0.0817154	--	0	0.4411
cg18390528	-2.46e-05	6.12e-06	5.98e-05	0.0817154	--	10	0.2918
cg17703324	-4.16e-05	1.04e-05	6.04e-05	0.0820107	--	0	0.4615
cg17412651	-3.35e-05	8.36e-06	6.06e-05	0.0820107	--	0	0.9686
cg25952247	0.000132277	3.3e-05	6.07e-05	0.0820107	+-	39.2	0.1996
cg00620024	8.98e-05	2.24e-05	6.14e-05	0.0827234	++	0	0.3808
cg01962471	-0.000131857	3.29e-05	6.16e-05	0.08275	--	31.8	0.2258
cg00645755	0.000101216	2.53e-05	6.23e-05	0.08275	++	1	0.3148
cg25146100	-6.19e-05	1.55e-05	6.25e-05	0.08275	--	59.9	0.1141
cg02059317	8.52e-05	2.13e-05	6.25e-05	0.08275	++	0	0.9985
cg11679124	-5.66e-05	1.41e-05	6.25e-05	0.08275	--	35.7	0.2123
cg22514722	0.000134589	3.36e-05	6.25e-05	0.08275	++	0	0.4616
cg12855547	-8.86e-05	2.21e-05	6.27e-05	0.08275	--	0	0.6328
cg01005493	-4.11e-05	1.03e-05	6.28e-05	0.08275	--	90.1	0.001442
cg17806814	-4.74e-05	1.18e-05	6.33e-05	0.0831804	--	0	0.3718
cg25438683	-1.48e-05	3.71e-06	6.38e-05	0.0836083	--	0	0.9795
cg19640500	-3.2e-05	8.02e-06	6.42e-05	0.0836753	--	61.3	0.1077
cg04978470	-6.96e-05	1.74e-05	6.49e-05	0.0841304	--	55.2	0.135
cg13942283	0.000163946	4.1e-05	6.49e-05	0.0841304	++	0	0.667
cg16746901	-5.69e-05	1.42e-05	6.53e-05	0.0842733	--	0	0.3263
cg01027209	-3.9e-05	9.77e-06	6.55e-05	0.0842733	--	20.9	0.261
cg03839288	-8.49e-05	2.13e-05	6.56e-05	0.0842733	--	14.3	0.2799
cg26483075	-5.63e-05	1.41e-05	6.6e-05	0.0842733	--	0	0.5063
cg19001290	-6.14e-05	1.54e-05	6.6e-05	0.0842733	--	0	0.9302
cg08600218	-5.26e-05	1.32e-05	6.65e-05	0.0842733	--	0	0.4159
cg03258665	-0.000120612	3.02e-05	6.67e-05	0.0842733	--	0	0.7956
cg00825734	-7.2e-05	1.81e-05	6.69e-05	0.0842733	--	0.1	0.3171
cg02943188	-6.61e-05	1.66e-05	6.71e-05	0.0842733	--	67.2	0.08083
cg04200485	-3.91e-05	9.82e-06	6.74e-05	0.0842733	--	50.4	0.1557
cg11740068	-0.000134591	3.38e-05	6.75e-05	0.0842733	--	0	0.3201
cg05129802	-3.58e-05	8.97e-06	6.79e-05	0.0842733	--	18.9	0.2668
cg17583432	7.53e-05	1.89e-05	6.8e-05	0.0842733	++	0	0.3611
cg01893695	-5.43e-05	1.36e-05	6.82e-05	0.0842733	--	89.3	0.002214
cg11922164	-4.63e-05	1.16e-05	6.83e-05	0.0842733	--	3.2	0.3094
cg05798627	-5.66e-05	1.42e-05	6.83e-05	0.0842733	--	67.7	0.07835
cg13390372	6.92e-05	1.74e-05	6.86e-05	0.0842733	+-	62.9	0.1008
cg21987785	-7.32e-05	1.84e-05	6.86e-05	0.0842733	--	0	0.7772
cg17818792	-9.86e-05	2.48e-05	6.96e-05	0.0851595	--	0	0.5189
cg26848442	0.000104845	2.64e-05	7.01e-05	0.0853359	++	0	0.9162
cg07599644	-5.42e-05	1.36e-05	7.03e-05	0.0853484	--	56.9	0.1276
cg01540203	-5.94e-05	1.49e-05	7.08e-05	0.0853484	--	0	0.6301
cg00689835	-5.93e-05	1.49e-05	7.1e-05	0.0853484	--	0	0.3175
cg04987734	0.000177627	4.47e-05	7.1e-05	0.0853484	++	0	0.5842
cg07450633	-0.000105818	2.67e-05	7.18e-05	0.0858796	--	30.8	0.2294
cg01067603	-4.02e-05	1.01e-05	7.24e-05	0.0859788	--	62.5	0.1025
cg23201938	-5.55e-05	1.4e-05	7.24e-05	0.0859788	--	54.4	0.1387
cg21116457	-9.16e-05	2.31e-05	7.25e-05	0.0859788	--	0	0.5589
cg07110010	5.36e-05	1.35e-05	7.26e-05	0.0859788	++	0	0.4164
cg13600755	-2.93e-05	7.38e-06	7.31e-05	0.0863577	--	3	0.31
cg08667569	-4.74e-05	1.2e-05	7.39e-05	0.0864725	--	73.4	0.0524
cg06651605	-2.41e-05	6.08e-06	7.46e-05	0.0864725	--	10.1	0.2916
cg02317738	-3.74e-05	9.43e-06	7.48e-05	0.0864725	--	4.8	0.3054
cg15752436	0.000153832	3.88e-05	7.5e-05	0.0864725	++	0	0.6684
cg12268453	-4.44e-05	1.12e-05	7.5e-05	0.0864725	--	54.2	0.1397
cg06238316	-0.000369838	9.34e-05	7.5e-05	0.0864725	--	0	0.9823
cg12160424	7.63e-05	1.93e-05	7.52e-05	0.0864951	+-	42.6	0.187
cg02006854	2.9e-05	7.33e-06	7.55e-05	0.0865402	+-	12.7	0.2845
cg18923479	-4.41e-05	1.11e-05	7.6e-05	0.0866509	--	33	0.2219
cg14487665	-3.38e-05	8.54e-06	7.63e-05	0.0866509	--	41.6	0.1906
cg24996282	9.5e-05	2.4e-05	7.65e-05	0.0866509	++	0	0.8608
cg08243827	-7.08e-05	1.79e-05	7.65e-05	0.0866509	--	16.7	0.2733
cg24585210	-6.05e-05	1.53e-05	7.66e-05	0.0866509	--	0	0.6123
cg08560387	0.00011187	2.83e-05	7.75e-05	0.0871858	++	0	0.8714
cg13724812	0.000123095	3.12e-05	7.78e-05	0.0871858	++	0	0.5773
cg01824680	-5.58e-05	1.41e-05	7.78e-05	0.0871858	--	6.4	0.3013
cg11564805	-3.26e-05	8.26e-06	7.81e-05	0.087318	--	0	0.8091
cg25340711	-8.54e-05	2.16e-05	7.87e-05	0.0877842	--	42.3	0.188
cg10851010	-7.86e-05	1.99e-05	7.92e-05	0.0879329	--	0	0.9183
cg19958736	4.72e-05	1.2e-05	7.92e-05	0.0879329	++	42.1	0.1886
cg14180029	-7.1e-05	1.8e-05	7.94e-05	0.0879514	--	61.8	0.1058
cg08614201	-5.38e-05	1.37e-05	8.01e-05	0.0883308	--	0	0.3411
cg09027725	-5.04e-05	1.28e-05	8.03e-05	0.0883308	--	0	0.6618
cg17216807	-4.07e-05	1.03e-05	8.04e-05	0.0883308	--	8.2	0.2967
cg01487661	-0.00014397	3.65e-05	8.05e-05	0.0883308	--	6.1	0.3021
cg04072419	-4.82e-05	1.22e-05	8.08e-05	0.0883308	--	0	0.9
cg13448775	-6.07e-05	1.54e-05	8.09e-05	0.0883308	--	0	0.3307
cg06902609	-2.84e-05	7.21e-06	8.13e-05	0.0883308	--	0	0.4047
cg01720475	-2.21e-05	5.61e-06	8.14e-05	0.0883308	--	0	0.7916
cg02698332	-7.09e-05	1.8e-05	8.17e-05	0.0884562	--	48.8	0.1624
cg05655247	-5.49e-05	1.39e-05	8.19e-05	0.088473	--	0	0.8904
cg01406145	-4.82e-05	1.22e-05	8.24e-05	0.0888131	--	6	0.3024
cg25314706	-3.15e-05	8e-06	8.27e-05	0.0889366	--	0	0.7331
cg24317122	-3.97e-05	1.01e-05	8.38e-05	0.0895459	--	33.9	0.2187
cg22799691	-7.88e-05	2e-05	8.39e-05	0.0895459	--	0	0.944
cg17279942	-2.23e-05	5.67e-06	8.4e-05	0.0895459	--	0	0.8264
cg18857871	-3.62e-05	9.21e-06	8.42e-05	0.0895459	--	0	0.9304
cg14515364	-0.000180281	4.58e-05	8.42e-05	0.0895459	--	75.4	0.04396
cg06646494	-0.000120122	3.06e-05	8.44e-05	0.08956	--	0	0.5636
cg02492708	-5.69e-05	1.45e-05	8.5e-05	0.089602	--	0	0.6556
cg24780167	-4.47e-05	1.14e-05	8.57e-05	0.0900751	--	0	0.4293
cg06637812	0.000134543	3.43e-05	8.59e-05	0.0900751	++	0	0.3365
cg14702787	-6.45e-05	1.64e-05	8.61e-05	0.0900751	--	0	0.8746
cg13214886	4.05e-05	1.03e-05	8.62e-05	0.0900751	++	6	0.3024
cg13552026	-8.32e-05	2.12e-05	8.68e-05	0.0902169	--	0	0.3479
cg16336586	-6.02e-05	1.53e-05	8.69e-05	0.0902169	--	30.8	0.2293
cg03722643	-2.63e-05	6.7e-06	8.75e-05	0.0904482	--	0	0.6897
cg16651900	-4.15e-05	1.06e-05	8.83e-05	0.0908834	--	65.5	0.08851
cg04865008	-4.89e-05	1.25e-05	8.83e-05	0.0908834	--	0	0.5837
cg02825709	-3.97e-05	1.01e-05	8.92e-05	0.0912425	--	64.3	0.094
cg18800739	-7.15e-05	1.83e-05	8.93e-05	0.0912425	--	0	0.3311
cg08472797	-5.83e-05	1.49e-05	8.95e-05	0.0912425	--	0	0.6259
cg05392844	-7.21e-05	1.84e-05	8.98e-05	0.0912524	--	0	0.78
cg18389810	-4.72e-05	1.2e-05	9.03e-05	0.0915665	--	74.3	0.04863
cg02347904	-0.000104396	2.67e-05	9.13e-05	0.0921218	--	25.6	0.2464
cg07599366	9.62e-05	2.46e-05	9.14e-05	0.0921218	++	0	0.8058
cg12799777	-4.25e-05	1.09e-05	9.17e-05	0.0921218	--	0	0.5142
cg14500486	-0.000188353	4.82e-05	9.19e-05	0.0921218	--	27.8	0.2393
cg01395499	-3.84e-05	9.82e-06	9.2e-05	0.0921218	--	0	0.8571
cg02616315	-4.84e-05	1.24e-05	9.24e-05	0.0923295	--	0	0.8467
cg01604883	-7.03e-05	1.8e-05	9.27e-05	0.0924367	--	50	0.1573
cg25021135	-3.65e-05	9.35e-06	9.32e-05	0.0927425	--	0	0.8484
cg01642152	-6.01e-05	1.54e-05	9.37e-05	0.093047	--	80	0.02544
cg08802358	-5.37e-05	1.37e-05	9.39e-05	0.093053	--	0	0.6472
cg04086468	-7.86e-05	2.01e-05	9.46e-05	0.0933609	--	51.9	0.1495
cg26764555	7.34e-05	1.88e-05	9.48e-05	0.0933661	++	0	0.8237
cg02721065	-3.93e-05	1.01e-05	9.59e-05	0.0938796	--	0	0.8557
cg21827203	-3.59e-05	9.21e-06	9.6e-05	0.0938796	--	61.8	0.1059
cg00183067	-7.2e-05	1.85e-05	9.62e-05	0.0938796	--	0	0.7511
cg01468562	-4.51e-05	1.16e-05	9.7e-05	0.0939123	--	52.3	0.1476
cg26766694	-8.02e-05	2.06e-05	9.72e-05	0.0939123	--	0	0.4553
cg02265922	-5.89e-05	1.51e-05	9.72e-05	0.0939123	--	73.5	0.05191
cg04414675	-6.77e-05	1.74e-05	9.76e-05	0.0939123	--	0	0.8601
cg11072570	-6.67e-05	1.71e-05	9.76e-05	0.0939123	--	53.4	0.1429
cg26151310	2.48e-05	6.36e-06	9.79e-05	0.0939123	++	58.9	0.1186
cg07996452	-5.65e-05	1.45e-05	9.79e-05	0.0939123	--	0	0.4611
cg15777769	-5.91e-05	1.52e-05	9.81e-05	0.0939164	--	38.6	0.202
cg10763483	-8.49e-05	2.18e-05	9.84e-05	0.0940009	--	0	0.534
cg26665516	-4.16e-05	1.07e-05	9.9e-05	0.0940009	--	68.4	0.07526
cg02331673	-5.6e-05	1.44e-05	9.92e-05	0.0940009	--	0	0.4826
cg00691240	-0.000108254	2.78e-05	9.96e-05	0.0940009	--	0	0.8199
cg14504269	-4.05e-05	1.04e-05	0.0001	0.0940009	--	0	0.3639
cg01041717	-3.98e-05	1.02e-05	0.0001	0.0940009	--	0	0.4793
cg09890332	-3.74e-05	9.62e-06	0.0001	0.0940009	--	0	0.764

## Sheet: Table S5
Table S5. Results of the meta-analysis of epigenome-wide association study results of maternal early-pregnancy serum ferritin concentrations and DNA methylation in cord blood excluding mothers with C-reactive protein concentrations > 10 mg/L with p values <1.0 x 10-4*
Marker name	Effect estimate	St. error	P value	P value FDR	Direction	HetISq	HetPVal
cg02806645	-0.000252963	4.2e-05	1.76e-09	0.000844154	--	0	0.6966		*The models were adjusted for gestational age at serum ferritin measurement, maternal age at intake, educational level, pre-pregnancy body mass index, smoking, child sex, cell-type proportions and batch.
cg24872425	-0.000126178	2.52e-05	5.39e-07	0.0975254	--	0	0.7861
cg02767242	-7.04e-05	1.41e-05	6.11e-07	0.0975254	--	0	0.9637
cg21192468	0.000201751	4.12e-05	9.67e-07	0.0975254	++	0	0.7754
cg00463732	-9.81e-05	2.01e-05	1.06e-06	0.0975254	--	0	0.8306
cg06322988	-0.000107415	2.21e-05	1.22e-06	0.0975254	--	0	0.4991
cg04708264	-9.06e-05	1.9e-05	1.94e-06	0.132927	--	86.6	0.006388
cg17583256	-7.14e-05	1.52e-05	2.74e-06	0.162153	--	0	0.4084
cg20580673	4.8e-05	1.04e-05	3.93e-06	0.162153	++	0	0.9129
cg21155834	8.67e-05	1.88e-05	4.07e-06	0.162153	++	39.7	0.1976
cg08495239	-0.000146036	3.18e-05	4.26e-06	0.162153	--	0	0.4639
cg12434587	-9.46e-06	2.09e-06	5.91e-06	0.162153	--	0	0.9982
cg04468817	-0.000116525	2.57e-05	5.92e-06	0.162153	--	0	0.9816
cg03772909	-0.00011276	2.49e-05	6.05e-06	0.162153	-+	44.7	0.1789
cg05891652	4.58e-05	1.01e-05	6.37e-06	0.162153	++	84.2	0.01187
cg06507634	-0.000177395	3.95e-05	7.15e-06	0.162153	--	77.1	0.03681
cg27395757	4.47e-05	9.97e-06	7.46e-06	0.162153	++	40.4	0.1951
cg14071650	-0.000131559	2.94e-05	7.74e-06	0.162153	--	77.1	0.0367
cg12520276	7.18e-05	1.61e-05	7.79e-06	0.162153	++	0	0.3705
cg24624629	-0.000210073	4.71e-05	8.17e-06	0.162153	--	0	0.3419
cg22454005	-5.64e-05	1.27e-05	8.76e-06	0.162153	--	0	0.8911
cg25952247	0.000152351	3.43e-05	8.79e-06	0.162153	++	0	0.8634
cg10888900	-4.78e-05	1.08e-05	9.13e-06	0.162187	--	0	0.9026
cg23321702	-4.12e-05	9.33e-06	9.91e-06	0.169756	--	44.3	0.1803
cg07540917	-2.25e-05	5.1e-06	1.04e-05	0.172006	--	0	0.3342
cg16658020	-0.000117461	2.67e-05	1.12e-05	0.175865	--	0	0.7709
cg09455342	-0.000117651	2.69e-05	1.21e-05	0.175865	--	87	0.005568
cg12243267	-0.000172958	3.96e-05	1.27e-05	0.179157	--	0	0.3527
cg04714248	-4.13e-05	9.5e-06	1.39e-05	0.185192	--	0	0.7617
cg18777554	-3.48e-05	8.06e-06	1.53e-05	0.198335	-+	65.4	0.0892
cg03469122	7.09e-05	1.65e-05	1.66e-05	0.204151	+-	36.9	0.208
cg07879612	4.95e-05	1.16e-05	1.9e-05	0.227826	++	0	0.7976
cg09117448	-0.000240617	5.65e-05	2.07e-05	0.242156	--	90.6	0.001088
cg15576859	2.04e-05	4.79e-06	2.17e-05	0.243654	++	0	0.6586
cg14307212	-4.37e-05	1.03e-05	2.23e-05	0.243654	--	86.7	0.006049
cg15643000	5.46e-05	1.29e-05	2.25e-05	0.243654	++	0	0.8839
cg13960084	-3.71e-05	8.78e-06	2.41e-05	0.243654	--	0	0.5068
cg06310131	-0.00016276	3.86e-05	2.42e-05	0.243654	--	65	0.0908
cg21906911	-3.9e-05	9.25e-06	2.44e-05	0.243654	--	71	0.06316
cg05423392	-0.000136476	3.24e-05	2.5e-05	0.243654	--	0	0.3299
cg26648306	4.75e-05	1.13e-05	2.53e-05	0.243654	++	0	0.582
cg17163527	0.000116994	2.78e-05	2.54e-05	0.243654	++	0	0.674
cg24888609	3.66e-05	8.71e-06	2.6e-05	0.244341	++	72.7	0.05583
cg05640294	5.98e-05	1.42e-05	2.67e-05	0.244341	++	0	0.9967
cg08160085	4.43e-05	1.06e-05	2.7e-05	0.244341	++	0	0.8909
cg04947136	-0.000146525	3.5e-05	2.86e-05	0.251153	--	0	0.8648
cg10244461	4.6e-05	1.1e-05	3.06e-05	0.262085	+-	31.5	0.2271
cg25033360	3.88e-05	9.34e-06	3.31e-05	0.264156	++	0	0.821
cg13817182	3.28e-05	7.91e-06	3.4e-05	0.264156	++	71.8	0.05977
cg13377237	-2.64e-05	6.37e-06	3.42e-05	0.264156	--	0	0.3347
cg10704673	-9.53e-05	2.3e-05	3.44e-05	0.264156	--	84.6	0.01071
cg07427138	-1.66e-05	4.02e-06	3.47e-05	0.264156	--	0	0.971
cg01357381	-5.94e-05	1.44e-05	3.59e-05	0.264156	--	0	0.4448
cg09164168	-0.0001297	3.14e-05	3.63e-05	0.264156	--	0	0.945
cg16701914	-0.000113608	2.75e-05	3.66e-05	0.264156	--	0	0.5853
cg23146560	-0.00014935	3.62e-05	3.69e-05	0.264156	--	33.6	0.2199
cg18063312	-3.17e-05	7.7e-06	3.85e-05	0.268316	--	0	0.4918
cg10466124	-4.92e-05	1.2e-05	3.86e-05	0.268316	--	0	0.5466
cg20610492	5.65e-05	1.38e-05	4.08e-05	0.269566	++	0	0.7475
cg15212421	-3.54e-05	8.64e-06	4.09e-05	0.269566	--	0	0.5115
cg06976395	-2.84e-05	6.92e-06	4.1e-05	0.269566	--	40.3	0.1954
cg25111130	5.25e-05	1.28e-05	4.16e-05	0.269566	++	0	0.836
cg24602417	-0.000171788	4.2e-05	4.26e-05	0.269566	--	2.6	0.311
cg23706836	6.09e-05	1.49e-05	4.33e-05	0.269566	++	0	0.6747
cg25108566	3.31e-05	8.1e-06	4.38e-05	0.269566	+-	56.3	0.1304
cg02773588	-0.000142449	3.49e-05	4.41e-05	0.269566	--	84.8	0.01042
cg24338091	-9.5e-05	2.33e-05	4.53e-05	0.271592	--	0	0.5073
cg13095704	7.23e-05	1.78e-05	4.65e-05	0.272572	++	56.8	0.1284
cg24279744	-8.43e-05	2.07e-05	4.76e-05	0.275067	--	0	0.7409
cg24448269	-3e-05	7.39e-06	4.86e-05	0.27593	-+	59.6	0.1158
cg13614036	9.63e-05	2.37e-05	4.89e-05	0.27593	++	0	0.9797
cg03861428	-9.65e-06	2.38e-06	4.99e-05	0.278299	--	0	0.381
cg17388683	-2.22e-05	5.48e-06	5.12e-05	0.279059	--	0	0.7926
cg06052255	8.86e-05	2.2e-05	5.47e-05	0.284813	++	0	0.4788
cg00259518	-5.29e-05	1.31e-05	5.52e-05	0.284813	--	0	0.7581
cg04050578	-2.05e-05	5.1e-06	5.59e-05	0.284813	--	37.2	0.2071
cg14381255	-5.19e-05	1.29e-05	5.6e-05	0.284813	--	75.8	0.04195
cg05949020	-4.12e-05	1.02e-05	5.61e-05	0.284813	--	58.7	0.1196
cg04944300	9.05e-05	2.25e-05	5.69e-05	0.284813	+-	32.6	0.2233
cg18397308	-4.06e-05	1.01e-05	5.76e-05	0.284813	--	0	0.6731
cg24730224	-3.45e-05	8.63e-06	6.41e-05	0.303477	--	56.5	0.1293
cg05314142	-4.29e-05	1.07e-05	6.46e-05	0.303477	--	44.7	0.1789
cg07922411	-0.000103301	2.59e-05	6.51e-05	0.303477	--	48.7	0.1627
cg11162249	-8.07e-06	2.02e-06	6.63e-05	0.303477	--	74.9	0.04576
cg23464743	0.000514602	0.000129003	6.63e-05	0.303477	++	0	0.8586
cg19651223	1.29e-05	3.24e-06	6.68e-05	0.303477	++	0	1
cg10124442	-3.08e-05	7.74e-06	6.77e-05	0.303477	--	0	0.3593
cg05487105	4.52e-05	1.14e-05	6.79e-05	0.303477	++	0	0.4558
cg22031650	-1.5e-05	3.78e-06	6.92e-05	0.303477	--	0	0.8512
cg02856768	-4.71e-05	1.18e-05	6.92e-05	0.303477	--	0	0.9742
cg26471982	-7.99e-05	2.01e-05	7.27e-05	0.304032	--	60.6	0.1113
cg26303870	6.35e-05	1.6e-05	7.3e-05	0.304032	++	0	0.8134
cg24602020	3.73e-05	9.4e-06	7.41e-05	0.304032	+-	20.9	0.2609
cg20142390	4.81e-05	1.21e-05	7.44e-05	0.304032	++	0	0.7419
cg13040693	0.00019028	4.8e-05	7.45e-05	0.304032	++	0	0.8794
cg06869415	-8.32e-06	2.1e-06	7.56e-05	0.304032	--	71.4	0.06137
cg13895172	-7.81e-06	1.97e-06	7.57e-05	0.304032	--	0	0.6588
cg03059073	9.52e-05	2.41e-05	7.66e-05	0.304032	+-	69.5	0.07041
cg07357256	-1.32e-05	3.35e-06	7.67e-05	0.304032	--	0	0.649
cg02730156	-3.13e-05	7.92e-06	7.81e-05	0.304279	--	0	0.5223
cg02858512	4.31e-05	1.09e-05	7.87e-05	0.304279	++	0	0.7336
cg17024199	-9.88e-05	2.5e-05	7.9e-05	0.304279	--	0	0.6497
cg05706173	4.24e-05	1.08e-05	7.93e-05	0.304279	++	48.3	0.1644
cg24159335	-6.33e-05	1.6e-05	8.02e-05	0.30529	--	0	0.4502
cg22799691	-8.15e-05	2.07e-05	8.36e-05	0.315509	--	0	0.4072
cg03440673	6.87e-05	1.75e-05	8.42e-05	0.315509	++	0	0.4977
cg09740598	-4.54e-05	1.16e-05	8.64e-05	0.321243	-+	42	0.1893
cg26756769	8.29e-05	2.11e-05	8.8e-05	0.322196	++	0	0.5082
cg07994696	7.33e-05	1.87e-05	8.8e-05	0.322196	++	0	0.6874
cg25744355	2.8e-05	7.15e-06	8.87e-05	0.322299	++	68.6	0.07446
cg17888837	-1.49e-05	3.8e-06	8.97e-05	0.323482	--	5.7	0.303
cg03200801	-2.88e-05	7.36e-06	9.2e-05	0.326426	--	61.7	0.1061
cg26839512	0.000157067	4.02e-05	9.29e-05	0.326426	++	0	0.9855
cg13075278	-3.67e-05	9.4e-06	9.3e-05	0.326426	--	61.7	0.1061
cg05703344	-2.63e-05	6.72e-06	9.37e-05	0.326426	--	0	0.8062
cg19338524	-6.55e-05	1.68e-05	9.44e-05	0.326426	--	0	0.9699
cg19731891	-0.000116993	3e-05	9.46e-05	0.326426	--	0	0.6718
cg26034799	-7.03e-05	1.8e-05	9.64e-05	0.330262	--	3.9	0.3076
cg23630423	-0.000105872	2.72e-05	9.97e-05	0.338075	--	0	0.5096

## Sheet: Table S8
Table S8. Results of the epigenome-wide association study results of maternal early-pregnancy transferrin concentrations and DNA methylation in cord blood with p values <1.0 x 10-4*
Marker name	Effect estimate	St. error	P value	P value FDR	n
cg09996156	-0.00546721	0.00100116	4.74e-08	0.0217273	909		*The models were adjusted for gestational age at transferrin measurement, maternal age at intake, educational level, pre-pregnancy body mass index, smoking, child sex, cell-type proportions, and batch.
cg10963543	0.0170767	0.00338728	4.62e-07	0.10594	909
cg11255394	0.0113775	0.00232328	9.72e-07	0.148592	909
cg21861174	0.00538989	0.00111779	1.42e-06	0.154487	909
cg16414030	-0.0361466	0.00760205	1.99e-06	0.154487	909
cg15348799	0.00247382	0.000520664	2.02e-06	0.154487	909
cg11941060	-0.0277843	0.0060608	4.56e-06	0.23616	909
cg26457823	-0.00382346	0.000834696	4.64e-06	0.23616	909
cg17397028	-0.00356593	0.000790132	6.39e-06	0.274096	909
cg00387445	-0.00818027	0.00181502	6.58e-06	0.274096	909
cg04812556	0.0038003	0.000870781	1.28e-05	0.342898	909
cg23095743	-0.00474352	0.00108691	1.28e-05	0.342898	909
cg14062643	0.00558045	0.00128068	1.32e-05	0.342898	909
cg13518265	0.00634169	0.00145562	1.32e-05	0.342898	909
cg24264674	0.00376738	0.000865255	1.34e-05	0.342898	909
cg22404498	0.0263962	0.00606952	1.37e-05	0.342898	909
cg01448562	-0.0259738	0.00597425	1.38e-05	0.342898	909
cg01183711	-0.0029972	0.000691248	1.45e-05	0.342898	909
cg05574141	0.0104515	0.00241412	1.5e-05	0.342898	909
cg06869899	0.00197928	0.000462799	1.9e-05	0.3752	909
cg24148044	0.00506424	0.00118982	2.08e-05	0.3752	909
cg18674466	-0.00623177	0.00146499	2.1e-05	0.3752	909
cg13284741	0.0069744	0.00163982	2.11e-05	0.3752	909
cg16138150	-0.00446241	0.00105065	2.16e-05	0.3752	909
cg00347856	0.00831794	0.00196838	2.38e-05	0.3752	909
cg09119017	0.00533686	0.00126409	2.42e-05	0.3752	909
cg01703086	0.00530347	0.00125669	2.44e-05	0.3752	909
cg10537847	0.00229493	0.000543939	2.45e-05	0.3752	909
cg18252360	0.00295216	0.000700714	2.52e-05	0.3752	909
cg01308118	0.00788174	0.00187147	2.54e-05	0.3752	909
cg22106401	0.00480938	0.00114903	2.84e-05	0.399277	909
cg00684032	0.00813146	0.00194652	2.95e-05	0.399277	909
cg02190678	-0.00199264	0.00047934	3.22e-05	0.408241	909
cg05533233	-0.00572791	0.00138433	3.51e-05	0.408241	909
cg27505492	0.0376958	0.00912248	3.59e-05	0.408241	909
cg00321555	0.0046991	0.00114177	3.86e-05	0.408241	909
cg25610960	-0.00824343	0.00200309	3.87e-05	0.408241	909
cg10267817	-0.00562665	0.00136944	3.98e-05	0.408241	909
cg02805489	0.00285947	0.000695971	3.98e-05	0.408241	909
cg03641529	0.00927538	0.00225837	4.01e-05	0.408241	909
cg03352866	0.00586147	0.0014345	4.39e-05	0.425411	909
cg18251187	-0.0102206	0.00250475	4.49e-05	0.425411	909
cg02834311	0.00480543	0.00117843	4.55e-05	0.425411	909
cg10519082	0.00469705	0.00115665	4.89e-05	0.441777	909
cg06521597	0.00242314	0.000596877	4.91e-05	0.441777	909
cg02113521	0.00431875	0.00106756	5.22e-05	0.453005	909
cg05124756	0.0029562	0.000731551	5.32e-05	0.453005	909
cg12927833	0.00565912	0.00140222	5.44e-05	0.453005	909
cg09430954	-0.00360238	0.00089275	5.46e-05	0.453005	909
cg02961109	-0.00892983	0.00222459	5.97e-05	0.474468	909
cg06797734	0.00672773	0.00168277	6.39e-05	0.496452	909
cg25601275	-0.00246478	0.000617839	6.63e-05	0.506328	909
cg08869118	-0.00648646	0.0016327	7.1e-05	0.532139	909
cg02167149	-0.0169001	0.0042601	7.28e-05	0.532139	909
cg08387293	-0.00726974	0.00183403	7.38e-05	0.532139	909
cg08884074	-0.00786336	0.00198566	7.49e-05	0.532139	909
cg18302582	-0.00193782	0.000492156	8.24e-05	0.532139	909
cg08439880	-0.0361492	0.00918409	8.28e-05	0.532139	909
cg09317371	-0.00837979	0.00212929	8.3e-05	0.532139	909
cg03679544	-0.0191964	0.00487838	8.32e-05	0.532139	909
cg06516820	0.00595726	0.00151508	8.42e-05	0.532139	909
cg10698222	0.00174573	0.000444089	8.46e-05	0.532139	909
cg17758696	-0.00666302	0.00169543	8.5e-05	0.532139	909
cg09611620	0.0079353	0.00201951	8.52e-05	0.532139	909
cg00705059	0.0123274	0.00313989	8.63e-05	0.532139	909
cg06953601	0.00501708	0.00127851	8.7e-05	0.532139	909
cg08377331	-0.0179045	0.00456887	8.9e-05	0.5368	909
cg22512292	-0.00518617	0.00132445	9.01e-05	0.5368	909
cg08048268	-0.0422659	0.0108033	9.14e-05	0.537411	909
cg04285869	0.0104052	0.00266472	9.43e-05	0.54737	909

## Sheet: Table S9
Table S9. Results of the epigenome-wide association study results of maternal early-pregnancy TSAT and DNA methylation in cord blood with p values <1.0 x 10-4*
Marker name	Effect estimate	St. error	P value	P value FDR	n
cg22849635	-0.000228899	4.71985e-05	1.23643e-06	0.283481	909		*The models were adjusted for gestational age at TSAT measurement, maternal age at intake, educational level, pre-pregnancy body mass index, smoking, child sex, cell-type proportions, and batch.
cg05294577	0.000518588	0.00010917	2.03142e-06	0.310502	909
cg12281620	-0.00041798	9.06459e-05	4.00477e-06	0.459096	909
cg10646402	-0.000168806	3.77089e-05	7.58595e-06	0.641532	909
cg24088775	-0.000139774	3.21559e-05	1.38159e-05	0.666907	909
cg04350202	0.000417685	9.63927e-05	1.46981e-05	0.666907	909
cg23156226	0.000176348	4.10034e-05	1.70181e-05	0.666907	909
cg13818875	-0.000214197	4.99125e-05	1.77508e-05	0.666907	909
cg02278114	0.000272687	6.36033e-05	1.80853e-05	0.666907	909
cg25643208	0.000457225	0.000107329	2.04404e-05	0.666907	909
cg19731340	-5.30484e-05	1.25379e-05	2.32593e-05	0.666907	909
cg05635276	0.000125048	2.95738e-05	2.35416e-05	0.666907	909
cg23765170	-0.000172621	4.08256e-05	2.35521e-05	0.666907	909
cg09322278	0.000294653	6.97954e-05	2.42496e-05	0.666907	909
cg01983682	0.000364788	8.6498e-05	2.47246e-05	0.666907	909
cg01909024	0.000301811	7.2495e-05	3.13821e-05	0.701037	909
cg16901862	-0.000370206	8.9369e-05	3.43629e-05	0.701037	909
cg16307793	0.000387355	9.3673e-05	3.54675e-05	0.701037	909
cg14055835	-0.000704798	0.000170537	3.58328e-05	0.701037	909
cg07552157	-0.000150745	3.66239e-05	3.85467e-05	0.701037	909
cg09996156	0.000179889	4.3954e-05	4.26427e-05	0.701037	909
cg11381826	-0.000179988	4.41155e-05	4.50511e-05	0.701037	909
cg15963417	-0.00021732	5.34934e-05	4.85368e-05	0.701037	909
cg05674949	-0.000230401	5.6781e-05	4.95558e-05	0.701037	909
cg08290756	-0.000243032	6.00856e-05	5.2378e-05	0.701037	909
cg20196215	0.000319009	7.91901e-05	5.61588e-05	0.701037	909
cg07936456	0.000173082	4.2971e-05	5.62821e-05	0.701037	909
cg13001495	-0.000113168	2.81138e-05	5.68938e-05	0.701037	909
cg09874195	0.000327474	8.1438e-05	5.79158e-05	0.701037	909
cg00308440	0.000221806	5.52161e-05	5.89329e-05	0.701037	909
cg16924818	0.000297154	7.41205e-05	6.09585e-05	0.701037	909
cg27027631	-0.00045128	0.00011257	6.10084e-05	0.701037	909
cg06785359	0.000233539	5.82757e-05	6.13675e-05	0.701037	909
cg09994435	-0.000312725	7.81782e-05	6.33005e-05	0.701037	909
cg25581090	0.000598249	0.000149635	6.38628e-05	0.701037	909
cg04755561	0.000284233	7.11591e-05	6.48784e-05	0.701037	909
cg13120096	-0.000175966	4.41838e-05	6.8165e-05	0.710386	909
cg24347594	6.53583e-05	1.64712e-05	7.24673e-05	0.73844	909
cg15904834	0.000197838	4.99831e-05	7.55503e-05	0.746296	909
cg22199115	-0.000266179	6.74408e-05	7.91857e-05	0.746296	909
cg25382108	0.000172522	4.37158e-05	7.93227e-05	0.746296	909
cg10956818	-0.000504547	0.00012789	7.97483e-05	0.746296	909
cg12616097	0.000514236	0.000131152	8.82138e-05	0.776245	909
cg01568228	-0.000580359	0.000148738	9.54504e-05	0.776245	909
cg08287265	-0.000144428	3.70169e-05	9.55302e-05	0.776245	909
cg18758900	-0.000574287	0.000147264	9.63099e-05	0.776245	909
cg19373290	-0.000256537	6.58639e-05	9.82129e-05	0.776245	909
cg19423854	0.000166347	4.27145e-05	9.84507e-05	0.776245	909

## Sheet: Table S10
Table S10. Results of the epigenome-wide association study results of maternal early-pregnancy serum iron and DNA methylation in cord blood with p values <1.0 x 10-4*
Marker name	Effect estimate	St. error	P value	P value FDR	n
cg12281620	-0.000662678	0.000139776	2.13e-06	0.390949	909		*The models were adjusted for gestational age at serum iron measurement, maternal age at intake, educational level, pre-pregnancy body mass index, smoking, child sex, cell-type proportions, and batch.
cg01983682	0.000635181	0.000136486	3.26e-06	0.390949	909
cg09322278	0.00050211	0.000108974	4.07e-06	0.390949	909
cg05294577	0.000798064	0.000173563	4.26e-06	0.390949	909
cg02995503	0.000498012	0.000110615	6.73e-06	0.474493	909
cg09874195	0.000574856	0.000128322	7.47e-06	0.474493	909
cg05635276	0.000197136	4.43e-05	8.6e-06	0.474493	909
cg19731340	-9.05e-05	2.04e-05	9.31e-06	0.474493	909
cg15963417	-0.000355223	8.15e-05	1.3e-05	0.514497	909
cg13148076	-0.000340891	7.84e-05	1.36e-05	0.514497	909
cg22849635	-0.000314357	7.29e-05	1.63e-05	0.514497	909
cg10291648	-0.000107757	2.51e-05	1.75e-05	0.514497	909
cg19683960	-0.000524338	0.000122253	1.8e-05	0.514497	909
cg25682920	-0.000367169	8.64e-05	2.15e-05	0.530567	909
cg04755561	0.000465162	0.000109583	2.19e-05	0.530567	909
cg09994435	-0.000518863	0.000123977	2.85e-05	0.584454	909
cg14055835	-0.00111694	0.000268957	3.28e-05	0.627333	909
cg15524063	0.000151506	3.66e-05	3.53e-05	0.633861	909
cg01979888	-0.000304666	7.38e-05	3.62e-05	0.633861	909
cg18319612	-0.000636936	0.000154466	3.73e-05	0.633861	909
cg04118062	-0.000281957	6.89e-05	4.22e-05	0.649525	909
cg16307793	0.000609803	0.000149479	4.51e-05	0.649525	909
cg12616097	0.000862051	0.00021161	4.63e-05	0.649525	909
cg20973421	0.000136139	3.35e-05	4.94e-05	0.649525	909
cg07936456	0.000285313	7.03e-05	5e-05	0.649525	909
cg02278114	0.000400168	9.89e-05	5.17e-05	0.649525	909
cg01047218	-0.00024913	6.16e-05	5.18e-05	0.649525	909
cg23156226	0.000275488	6.82e-05	5.3e-05	0.649525	909
cg01705897	-0.000360144	8.92e-05	5.38e-05	0.649525	909
cg07048909	0.000518011	0.000129236	6.12e-05	0.719243	909
cg19373290	-0.000403851	0.000100909	6.28e-05	0.719598	909
cg26371521	-0.000359	8.99e-05	6.56e-05	0.724303	909
cg09652746	0.000364294	9.14e-05	6.74e-05	0.724303	909
cg08287265	-0.000232394	5.86e-05	7.27e-05	0.724303	909
cg02144924	0.000423002	0.000106624	7.27e-05	0.724303	909
cg04537050	-0.00108436	0.000274305	7.71e-05	0.724303	909
cg13120096	-0.000267376	6.76e-05	7.73e-05	0.724303	909
cg25382108	0.000273285	6.92e-05	7.78e-05	0.724303	909
cg26654798	0.000198538	5.03e-05	7.84e-05	0.724303	909
cg13841099	-0.000428442	0.000108598	7.97e-05	0.724303	909
cg02481934	-0.000501072	0.000127099	8.07e-05	0.724303	909
cg05162256	-0.00024217	6.15e-05	8.21e-05	0.724303	909
cg06361835	-0.000342643	8.7e-05	8.21e-05	0.724303	909
cg08911543	-0.000276614	7.03e-05	8.4e-05	0.727094	909
cg13643585	-0.000200544	5.12e-05	9.03e-05	0.749928	909
cg03722901	0.000433261	0.000110676	9.05e-05	0.749928	909
cg20196215	0.000498624	0.000127473	9.17e-05	0.749928	909
cg23361764	0.000390952	0.000100136	9.45e-05	0.749928	909
